# Supplementary material for: Plasmid genomic epidemiology of carbapenem-hydrolysing class D β-lactamase (CDHL)-producing Enterobacterales in Canada, 2010−2021
Source: Microb Genom. 2024 Jun 19;10(6):001257. doi: 10.1099/mgen.0.001257 (PMC11261825; doi:10.1099/mgen.0.001257)
Supplement: Table S1. [file mgen-10-01257-s003.xlsx]

## Sheet: tableS1
Table S1. blaOXA-48-type-encoding isolate summary data
Isolate	SRA_accession	BioProject	Genus	Organism	Sequence_Type	Year	Site	Region	ONT_sequencing	blaOXA_on_complete_plasmid	blaOXA_on_complete_chromosome	blaOXA_allele	blaOXA_allele_count	blaOXA_contig_ID	blaOXA_contig_length	PLSDB_primary_cluster_ID	PLSDB_secondary_cluster_ID	MOBrecon_blaOXA_primary_cluster_ID	MOBrecon_blaOXA_secondary_cluster_ID	Assembly_size_bp	Assembly_N50	Assembly_number_of_contigs	Tn_type	Tn_subtype	Assembly_number_of_complete_plasmids	MOBrecon_number_of_predicted_plasmids	Replicon_types_PlasmidFinder	Resistance_genotype_StarAMR
01A1213CRGN015	SAMN39841881	PRJNA855907	Klebsiella	Klebsiella pneumoniae	14	2012	01A	West	N	no	no	blaOXA-181	1	ctg01A1213015_44_OXA	16354	NA	NA	-	-	5690316	190774	165	NA	NA	3	7	IncFIA(HI1), IncFIB(K), IncFII, IncR	ARR-3, OqxA, OqxA, OqxB, OqxB, aac(3)-IIa, aac(3)-IId, aac(6')-Ib-cr, aac(6')-Ib3, aadA1, ant(3'')-Ia, aph(3'')-Ib, aph(6)-Id, blaCTX-M-15, blaOXA-1, blaOXA-181, blaOXA-9, blaSHV-25, catA1, catB3, cmlA1, dfrA1, ere(A), erm(B), fosA6, mph(A), qacE, sul1, sul2
01A1213CRGN032	SAMN39841882	PRJNA855907	Klebsiella	Klebsiella pneumoniae	14	2012	01A	West	N	no	no	blaOXA-181	1	ctg01A1213032_16_OXA	110548	NA	NA	-	-	5686524	263792	156	NA	NA	3	7	IncFIA(HI1), IncFIB(K), IncFII, IncR	ARR-3, OqxA, OqxA, OqxB, OqxB, aac(3)-IIa, aac(3)-IId, aac(6')-Ib-cr, aac(6')-Ib3, aadA1, ant(3'')-Ia, aph(3'')-Ib, aph(6)-Id, blaCTX-M-15, blaOXA-1, blaOXA-181, blaOXA-9, catA1, catB3, cmlA1, dfrA1, ere(A), erm(B), fosA6, mph(A), qacE, sul1, sul2
01A1314CRGN038	SAMN39841883	PRJNA855907	Klebsiella	Klebsiella pneumoniae	14	2013	01A	West	N	no	no	blaOXA-181	1	ctg01A1314038_15_OXA	110551	NA	NA	-	-	5727678	287462	171	NA	NA	3	6	IncFIA(HI1), IncFIB(K), IncFII, IncR	ARR-3, OqxA, OqxA, OqxB, OqxB, aac(3)-IIa, aac(3)-IId, aac(6')-Ib-cr, aac(6')-Ib3, aadA1, ant(3'')-Ia, aph(3'')-Ib, aph(6)-Id, blaCTX-M-15, blaOXA-1, blaOXA-181, blaOXA-9, blaSHV-155, blaTEM-1A, catA1, catB3, cmlA1, dfrA1, ere(A), erm(B), fosA6, mph(A), qacE, sul1, sul2
01A1314CRGN042	SAMN39841884	PRJNA855907	Klebsiella	Klebsiella pneumoniae	14	2013	01A	West	N	no	no	blaOXA-181	1	ctg01A1314042_18_OXA	110553	NA	NA	-	-	5713589	185195	212	NA	NA	3	6	IncFIA(HI1), IncFIB(K), IncFII, IncR	ARR-3, OqxA, OqxA, OqxB, OqxB, aadA1, aph(3'')-Ib, aph(6)-Id, blaCTX-M-15, blaOXA-1, blaOXA-181, blaOXA-9, catA1, catB3, cmlA1, dfrA1, ere(A), erm(B), fosA6, mph(A), qacE, sul1, sul2
01A15CRGN008	SAMN39841885	PRJNA855907	Klebsiella	Klebsiella pneumoniae	147	2015	01A	West	Y	yes	no	blaOXA-48	1	p01A15008_B_OXA	63589	AB871	AO777	AA035	AA213	5996441	5327006	6	Tn1999	Tn1999.2	4	4	IncFIB(pNDM-Mar), IncHI2, IncHI2A, IncL	OqxA, OqxA, OqxB, OqxB, aadA2, aadA2, ant(2'')-Ia, blaCTX-M-9, blaOXA-48, blaSHV-12, blaSHV-12, dfrA16, fosA, qacE, qacE, sul1, sul1
01A16CRGN003	SAMN39841886	PRJNA855907	Klebsiella	Klebsiella pneumoniae	43	2016	01A	West	Y	yes	yes	blaOXA-181, blaOXA-181	2	ch01A16003_OXA, p01A16003_A_OXA	5403201, 192828	AB348	AN854	-, AA096	-, AA310	5790947	5403201	9	unknown, Tn2013	unknown, trunc2013	7	7	IncFIB(pQil), IncHI1B(pNDM-MAR), IncHI1B(pNDM-MAR), repB	ARR-3, aac(6')-Ib-Hangzhou, aac(6')-Ib-cr, blaCTX-M-15, blaCTX-M-15, blaOXA-181, blaOXA-181, blaSHV-12, blaSHV-89, blaTEM-1B, blaTEM-1B, qacE, rmtF
01A16CRGN004C	SAMN39841887	PRJNA855907	Escherichia	Escherichia coli	8346	2016	01A	West	N	no	no	blaOXA-181	1	ctg01A16004C_47_OXA	12502	NA	NA	AA029	AA203	4975627	149119	141	NA	NA	0	2	ColKP3, IncFIB(pB171), IncX3	blaOXA-181, blaTEM-1B, erm(B), mph(A), qnrS1, tet(B)
01A16CRGN007	SAMN39841888	PRJNA855907	Providencia	Providencia rettgeri	novel	2016	01A	West	N	no	no	blaOXA-181	1	ctg01A16007_80_OXA	1260	NA	NA	AA121	-	4840852	164807	253	NA	NA	3	4	Col3M, IncC, IncT	aac(3)-IId, aadA2, armA, blaCMY-4, blaOXA-181, blaTEM-1B, dfrA12, mph(E), msr(E), qacE, qnrD1, sul1
01A16CRGN011	SAMN39841889	PRJNA855907	Escherichia	Escherichia coli	167	2016	01A	West	N	no	no	blaOXA-181	1	ctg01A16011_54_OXA	12503	NA	NA	AA029	AA203	4978814	136805	248	NA	NA	2	5	ColKP3, IncFIA, IncFIB(AP001918), IncX3	aadA5, aph(3'')-Ib, aph(6)-Id, blaCTX-M-15, blaOXA-181, dfrA17, qacE, qnrS1, sitABCD, sul1, sul2, tet(B)
01A21CPO003	SAMN39841890	PRJNA855907	Escherichia	Escherichia coli	90	2021	01A	West	N	no	no	blaOXA-484	1	ctg01A21003_36_OXA	9428	NA	NA	AA071	AA278	4936913	257001	125	NA	NA	0	2	ColKP3	blaCMY-42, blaOXA-484, qnrS1
01ACRGNY3003	SAMN39841891	PRJNA855907	Klebsiella	Klebsiella pneumoniae	14	2011	01A	West	N	no	no	blaOXA-181	1	ctg01AY3003_3_OXA	418562	NA	NA	-	-	5689529	263792	149	NA	NA	3	7	IncFIA(HI1), IncFIB(K), IncFII, IncR	ARR-3, OqxA, OqxA, OqxB, OqxB, aac(3)-IIa, aac(3)-IId, aac(6')-Ib-cr, aac(6')-Ib3, aadA1, aph(3'')-Ib, aph(6)-Id, blaCTX-M-15, blaOXA-1, blaOXA-181, blaOXA-9, blaSHV-25, catA1, catB3, cmlA1, dfrA1, ere(A), erm(B), fosA6, mph(A), qacE, sul1, sul2
01B14CRGN002	SAMN39841892	PRJNA855907	Escherichia	Escherichia coli	410	2014	01B	West	N	no	no	blaOXA-181	1	ctg01B14002_34_OXA	12502	NA	NA	AA029	AA203	4982237	264383	135	NA	NA	2	6	Col(BS512), ColKP3, IncFIA, IncFIB(AP001918), IncFII(pRSB107), IncI(Gamma), IncX3, IncY	aac(3)-IId, aac(6')-Ib-cr, aac(6')-Ib-cr, aadA5, blaCMY-95, blaOXA-1, blaOXA-181, blaTEM-1B, catB3, dfrA17, mph(A), qacE, qnrS1, sul1, tet(B)
01B15CRGN003	SAMN39841893	PRJNA855907	Klebsiella	Klebsiella pneumoniae	231	2015	01B	West	N	no	no	blaOXA-232	1	ctg01B15003_26_OXA	5934	NA	NA	AA030	AA204	5577426	566519	90	NA	NA	6	9	ColKP3, IncFIA, IncFIB(pKPHS1), IncFIB(pQil)	ARR-2, OqxA, OqxA, aac(6')-Ib-Hangzhou, aac(6')-Ib-cr, aadA2, blaCTX-M-15, blaOXA-232, blaSHV-100, blaTEM-1B, catA1, dfrA12, erm(B), mph(A), qacE, qnrS1, rmtF, sitABCD, sul1
01B16CRGN001	SAMN39841894	PRJNA855907	Escherichia	Escherichia coli	617	2016	01B	West	N	no	no	blaOXA-181	1	ctg01B16001_55_OXA	12502	NA	NA	AA029	AA203	4823724	125771	147	NA	NA	2	4	ColKP3, IncFII, IncX3	blaOXA-181, blaTEM-1B, erm(B), mph(A), qnrS1, tet(B)
01B17CRGN004A	SAMN39841895	PRJNA855907	Klebsiella	Klebsiella pneumoniae	231	2017	01B	West	Y	yes	no	blaOXA-232	1	p01B17004A_B	6141	AB484	AO082	AA030	AA204	5617232	5407072	6	Tn2013	truncTn2013	5	5	ColKP3, IncFIB(pQil), IncFII	OqxA, OqxA, OqxB, OqxB, blaCTX-M-15, blaCTX-M-15, blaCTX-M-210, blaOXA-232, blaSHV-100, blaTEM-1B, catA1, qnrS1
01B19CPO002	SAMN39841896	PRJNA855907	Escherichia	Escherichia coli	novel	2019	01B	West	N	no	no	blaOXA-181	1	ctg01B19002_67_OXA	8568	NA	NA	AA029	AA203	4947172	104189	126	NA	NA	0	3	ColKP3, IncFIA, IncFIB(AP001918), IncFII(pAMA1167-NDM-5), IncI(Gamma), IncX3	aac(3)-IIa, aac(6')-Ib-cr, aac(6')-Ib-cr, aadA5, blaCMY-42, blaOXA-1, blaOXA-181, catB3, dfrA17, qacE, qnrS1, sul1
01B21CPO005	SAMN39841897	PRJNA855907	Escherichia	Escherichia coli	410	2021	01B	West	N	no	no	blaOXA-181	1	ctg01B21005_52_OXA	12502	NA	NA	AA029	AA203	5070789	127371	179	NA	NA	2	5	ColKP3, IncFIA, IncFIB(AP001918), IncX3	blaCTX-M-15, blaDHA-1, blaOXA-181, erm(B), mph(A), qacE, qnrB4, qnrS1, sitABCD, sul1, tet(A)
01G17CRGN001	SAMN39841898	PRJNA855907	Escherichia	Escherichia coli	410	2017	01G	West	Y	yes	no	blaOXA-181, blaOXA-181	2	p01G17001_F	51479, 6129	AA836, AB484	AM772, AO082	AA029, AA030	AA203, AA204	5089803	4765335	7	Tn2013, Tn2013	Tn2013, truncTn2013	6	6	ColKP3, ColKP3, IncFIA, IncFIB(AP001918), IncFII, IncFII(pAMA1167-NDM-5), IncI(Gamma), IncX3, p0111	blaCMY-42, blaOXA-181, blaOXA-181, blaTEM-35, blaTEM-35, catA1, erm(B), mph(A), mph(A), qnrS1, tet(B)
02A17CRGN005	SAMN39841899	PRJNA855907	Escherichia	Escherichia coli	410	2017	02A	West	Y	yes	no	blaOXA-181	1	p02A17005_A	79630	AA392	AL880	AA071	AA278	4794470	4680451	4	Tn2013	Tn2013	3	3	ColKP3, IncI(Gamma)	blaCMY-42, blaOXA-181, blaSHV-12, mph(A), qnrS1
02A19CPO003	SAMN39841900	PRJNA855907	Klebsiella	Klebsiella pneumoniae	5814	2019	02A	West	N	no	no	blaOXA-48	1	ctg02A19003_89_OXA	2231	NA	NA	AA035	AA213	5420959	106669	138	NA	NA	2	4	IncFIB(K), IncL	OqxA, OqxA, OqxB, OqxB, aac(3)-VIa, aadA1, blaOXA-48, blaSHV-89, dfrA15, fosA6, qnrB77
02B20CPO001	SAMN29503369	PRJNA855907	Klebsiella	Klebsiella pneumoniae	16	2020	02B	West	N	no	no	blaOXA-181	1	ctg02B20001_46_OXA	12502	NA	NA	AA029	AA203	5510101	284613	166	NA	NA	2	4	Col440II, ColKP3, IncFIB(K), IncX3	OqxA, OqxA, OqxB, OqxB, aac(6')-Ib-cr, aac(6')-Ib-cr, aadA2, blaCTX-M-15, blaOXA-1, blaOXA-181, blaSHV-148, blaTEM-1B, catB3, dfrA12, mph(A), qacE, qnrS1, sul1
02B20CPO002	SAMN29503370	PRJNA855907	Raoultella	Raoultella ornithinolytica	novel	2020	02B	West	Y	yes	no	blaOXA-181	1	p02B20002_C	51479	AA836	AM772	AA029	AA203	5823469	5509116	4	Tn2013	Tn2013	3	3	ColKP3, IncFIB(pHCM2), IncX3	blaOXA-181, fosA, qnrS1
02C18CRGN001	SAMN39841901	PRJNA855907	Escherichia	Escherichia coli	227	2018	02C	West	Y	yes	no	blaOXA-181	1	p02C18001_A	51479	AA836	AM772	AA029	AA203	4740140	4688661	2	Tn2013	Tn2013	1	1	ColKP3, IncX3	aadA1, blaOXA-1, blaOXA-181, catA1, qacE, qnrS1, sul1, tet(B)
02C19CPO011	SAMN39841902	PRJNA855907	Escherichia	Escherichia coli	44	2019	02C	West	N	no	no	blaOXA-181	1	ctg02C19011_60_OXA	12502	NA	NA	AA029	AA203	5012411	109539	178	NA	NA	5	9	ColKP3, IncFIA, IncFIB(pB171), IncX3	aadA2, aph(3'')-Ib, aph(3')-Ia, aph(6)-Id, blaOXA-181, blaTEM-1B, catA1, dfrA12, mph(A), qacE, qnrS1, sul1, sul2, tet(B)
02C20CPO001	SAMN29503371	PRJNA855907	Escherichia	Escherichia coli	940	2020	02C	West	Y	yes	no	blaOXA-232	1	p02C20001_D_OXA	6141	AB484	AO082	AA030	AA204	4835073	4792264	9	Tn2013	truncTn2013	8	8	Col(pHAD28), ColKP3	aph(3'')-Ib, aph(6)-Id, blaOXA-232, dfrA1, qnrB81, sul2, tet(B)
02C21CPO001	SAMN39841903	PRJNA855907	Klebsiella	Klebsiella quasipneumoniae subsp. quasipneumoniae	novel	2021	02C	West	N	no	no	blaOXA-181	1	ctg02C21001_35_OXA	50157	NA	NA	AA029	AA203	5205148	160312	104	NA	NA	1	2	ColKP3, IncX3	blaOKP-A-4, blaOXA-181, qnrS1
03A15CRGN001D	SAMN39841904	PRJNA855907	Klebsiella	Klebsiella pneumoniae	11	2015	03A	West	N	no	no	blaOXA-181	1	ctg03A15001D_43_OXA	5747	NA	NA	AA030	AA204	5542662	269005	98	NA	NA	3	6	ColKP3, IncFIB(pQil), IncR	ARR-3, aac(6')-Ib-Hangzhou, aac(6')-Ib-cr, aac(6')-Ib-cr, aac(6')-Ib-cr, aph(3'')-Ib, aph(6)-Id, blaCTX-M-15, blaOXA-1, blaOXA-181, blaSHV-182, blaTEM-1B, catB3, fosA6, qnrB1, rmtF, sul2
03A16CRGN003	SAMN39841905	PRJNA855907	Escherichia	Escherichia coli	354	2016	03A	West	Y	yes	no	blaOXA-48	1	p03A16003_A_OXA	98228	AB000	AN052	AA004	AA171	5263967	5154387	5	Tn1999	incomplete invTn1999.2	4	4	Col(BS512), IncFIA, IncFIB(pB171)	aadA5, blaCTX-M-24, blaOXA-48, blaTEM-1B, dfrA17, mph(A), qacE, sul1, tet(B)
03A17CRGN001	SAMN39841906	PRJNA855907	Escherichia	Escherichia coli	131	2017	03A	West	Y	yes	no	blaOXA-48	1	p03A17001_A	121223	AA365	AL749	AA067	AA265	5270392	5149169	2	Tn1999	Tn1999.2	1	1	IncFIA, IncFIB(AP001918), IncL	aac(3)-IIa, aac(6')-Ib-cr, aac(6')-Ib-cr, blaCTX-M-15, blaOXA-1, blaOXA-48, blaTEM-1B, catB3
03A17CRGN002	SAMN39841907	PRJNA855907	Klebsiella	Klebsiella pneumoniae	231	2017	03A	West	Y	yes	no	blaOXA-232	1	p03A17002_D	6141	AB484	AO082	AA030	AA204	5660357	5387505	11	Tn2013	truncTn2013	10	9	ColKP3, IncFIA, IncFIB(pQil), IncFII(pAMA1167-NDM-5), IncX4	ARR-3, OqxA, OqxA, OqxB, OqxB, aac(6')-Ib-Hangzhou, aac(6')-Ib-cr, aadA2, blaCTX-M-15, blaOXA-232, blaSHV-100, blaSHV-12, blaTEM-1B, catA1, dfrA12, erm(B), mph(A), qacE, qnrS1, rmtF, sitABCD, sul1
03A19CPO007	SAMN29503377	PRJNA855907	Klebsiella	Klebsiella pneumoniae	661	2019	03A	West	N	no	no	blaOXA-181	1	ctg03A19007_25_OXA	70242	NA	NA	AA121	-	5363429	162857	125	NA	NA	0	4	IncC, IncFIB(K)	OqxA, OqxA, OqxB, OqxB, aadA2, aph(3'')-Ib, aph(6)-Id, armA, blaCMY-4, blaDHA-1, blaOXA-181, blaSHV-27, dfrA12, floR, fosA6, mph(A), mph(E), msr(E), qacE, qnrB4, sul1, sul2, tet(A)
03A20CPO001A	SAMN29503386	PRJNA855907	Klebsiella	Klebsiella pneumoniae	16	2020	03A	West	Y	yes	no	blaOXA-232	1	p03A20001A_C	6141	AB484	AO082	AA030	AA204	5548176	5322498	6	Tn2013	truncTn2013	5	5	Col440I, Col440II, ColKP3, IncFIB(K)	OqxA, OqxA, OqxB, OqxB, aadA2, blaCTX-M-15, blaOXA-232, blaSHV-148, dfrA12, mph(A), qacE, sul1
03A20CPO002A	SAMN29503387	PRJNA855907	Klebsiella	Klebsiella pneumoniae	307	2020	03A	West	Y	yes	no	blaOXA-181	1	p03A20002A_C	51479	AA836	AM772	AA029	AA203	5858647	5378086	4	Tn2013	Tn2013	3	3	ColKP3, IncFIB(K), IncFIB(pNDM-Mar), IncHI1B(pNDM-MAR), IncX3	OqxA, OqxA, OqxB, OqxB, aac(3)-IIa, aac(6')-Ib-cr, aac(6')-Ib-cr, aadA1, aadA2, aph(3'')-Ib, aph(3')-Ia, aph(6)-Id, blaCTX-M-15, blaOXA-1, blaOXA-181, blaSHV-100, blaTEM-1B, catB3, cmlA1, dfrA14, fosA6, mef(B), qnrB1, qnrS1, sul2, sul3, tet(A)
03A20CPO002B	SAMN29503388	PRJNA855907	Escherichia	Escherichia coli	205	2020	03A	West	N	no	no	blaOXA-181	1	ctg03A20002B_225_OXA	6670	NA	NA	AA029	AA203	4564775	17155	512	NA	NA	1	3	ColKP3, IncI(Gamma)	aadA1, blaCMY-42, blaOXA-181, dfrA1, qnrS1
03A21CPO003	SAMN39841908	PRJNA855907	Klebsiella	Klebsiella pneumoniae	307	2021	03A	West	N	no	no	blaOXA-181	1	ctg03A21003_48_OXA	8568	NA	NA	AA029	AA203	5642065	214503	166	NA	NA	2	5	ColKP3, IncFIB(K), IncFIB(pNDM-Mar), IncHI1B(pNDM-MAR), IncX3	OqxA, OqxA, OqxB, OqxB, aac(3)-IIa, aac(6')-Ib-cr, aac(6')-Ib-cr, aadA1, aadA2, aph(3'')-Ib, aph(3')-Ia, aph(6)-Id, blaCTX-M-15, blaOXA-1, blaOXA-181, blaSHV-100, blaTEM-1B, catB3, cmlA1, dfrA14, fosA6, mef(B), qnrB1, qnrS1, sul2, sul3, tet(A)
03B15CRGN001	SAMN39841909	PRJNA855907	Klebsiella	Klebsiella pneumoniae	530	2015	03B	West	Y	no	yes	blaOXA-48	1	ch03B15001_OXA	5309855	NA	NA	-	-	5531885	5309855	4	Tn6237	Tn6237	3	3	IncFIB(K), IncFII(K)	OqxA, OqxA, OqxB, OqxB, blaOXA-48, blaSHV-99, dfrA14, mph(A)
03B19CPO002	SAMN29503394	PRJNA855907	Escherichia	Escherichia coli	2083	2019	03B	West	N	no	no	blaOXA-181	1	ctg03B19002_44_OXA	12499	NA	NA	AA031	AA205	5006610	161125	135	NA	NA	0	4	ColKP3, IncFIB(pB171), IncI(Gamma), IncY	blaCMY-42, blaOXA-181, blaTEM-1B, qnrS1, tet(B)
04A14CRGN006	SAMN39841910	PRJNA855907	Escherichia	Escherichia coli	44	2014	04A	West	N	no	no	blaOXA-181	1	ctg04A14006_48_OXA	19013	NA	NA	AA125	AA350	5071990	133054	181	NA	NA	4	7	IncFIA, IncFIB(AP001918), IncFIB(pNDM-Mar), IncHI1B(pNDM-MAR), IncI(Gamma)	aac(6')-Ib-cr, aac(6')-Ib-cr, aadA5, blaCTX-M-15, blaOXA-1, blaOXA-181, catB3, dfrA17, mph(A), qacE, sitABCD, sul1, tet(B)
04A17CRGN008	SAMN39841911	PRJNA855907	Escherichia	Escherichia coli	38	2017	04A	West	Y	yes	no	blaOXA-181	1	p04A17008_C	51479	AA836	AM772	AA029	AA203	5514715	5224167	5	Tn2013	Tn2013	4	4	ColKP3, IncFIA, IncFIB(AP001918), IncI(Gamma), IncX3	blaCMY-42, blaOXA-181, dfrA17, qnrS1, sitABCD
04A18CPO001B	SAMN39841912	PRJNA855907	Raoultella	Raoultella ornithinolytica	novel	2018	04A	West	Y	yes	no	blaOXA-232	1	p04A18001B_C	6141	AB484	AO082	AA030	AA204	5658838	5444572	5	Tn2013	truncTn2013	4	4	Col(BS512), Col(pHAD28), ColKP3	blaOXA-232, fosA
04A18CPO002B	SAMN39841913	PRJNA855907	Klebsiella	Klebsiella pneumoniae	152	2018	04A	West	Y	yes	no	blaOXA-48	1	p04A18002B_C	63589	AB871	AO777	AA035	AA213	5612313	5251060	6	Tn1999	invTn1999.2	5	5	Col(BS512), IncFIB(K), IncL	ARR-3, OqxA, OqxA, OqxB, OqxB, aac(3)-IIa, aac(6')-Ib-cr, aac(6')-Ib-cr, aac(6')-Ib-cr, aac(6')-Ib-cr, aadA16, aph(3'')-Ib, aph(3')-Ia, aph(6)-Id, blaCTX-M-15, blaOXA-1, blaOXA-48, blaSHV-1, blaSHV-187, blaTEM-1B, catA1, catB3, dfrA27, fosA, mph(A), qacE, qacE, qnrB6, sul1, sul1, sul2
04A18CPO004	SAMN39841914	PRJNA855907	Escherichia	Escherichia coli	410	2018	04A	West	Y	yes	no	blaOXA-1181	1	p04A18004_B	51479	AA836	AM772	AA029	AA203	5021499	4804160	7	Tn2013	Tn2013	6	5	ColKP3, IncI(Gamma), IncX3, IncY	blaCMY-42, blaOXA-181, blaTEM-35, mph(A), qnrS1
04A20CPO008	SAMN39841915	PRJNA855907	Klebsiella	Klebsiella quasipneumoniae subsp. similipneumoniae	novel	2020	04A	West	Y	yes	no	blaOXA-181	1	p04A20008_B	51479	AA836	AM772	AA029	AA203	5537629	5345065	3	Tn2013	Tn2013	2	2	ColKP3, IncFIB(K), IncX3	blaOKP-B-1, blaOXA-181, qnrS1
04A21CPO001	SAMN39841916	PRJNA855907	Klebsiella	Klebsiella quasipneumoniae subsp. similipneumoniae	4347	2021	04A	West	N	no	no	blaOXA-181	1	ctg04A21001_52_OXA	12502	NA	NA	AA029	AA203	5745467	147799	173	NA	NA	0	2	ColKP3, IncFIB(K)(pCAV1099-114), IncFII(pKP91), IncX3	blaOKP-B-3, blaOXA-181, qnrS1
04B21CPO001	SAMN39841917	PRJNA855907	Escherichia	Escherichia coli	38	2021	04B	West	N	no	no	blaOXA-244	1	ctg04B21001_71_OXA	1775	NA	NA	-	-	5289069	182776	227	NA	NA	1	2	IncFII	aadA5, aph(3'')-Ib, aph(6)-Id, blaCTX-M-27, blaOXA-244, mph(A), qacE, sul1, sul2, tet(A)
05A17CRGN001	SAMN39841918	PRJNA855907	Escherichia	Escherichia coli	131	2017	05A	West	Y	yes	no	blaOXA-48	1	p05A17001_A	92335	AA386	AL849	AA069	AA272	5331578	5135193	4	Tn1999	incomplete invTn1999.2	3	3	None	blaOXA-48
06B21CPO001	SAMN39841919	PRJNA855907	Escherichia	Escherichia coli	131	2021	06B	Central	N	no	no	blaOXA-244	1	ctg06B21001_79_OXA	1774	NA	NA	AA067	AA265	5359092	173039	299	NA	NA	1	3	IncFIA, IncFIB(AP001918), IncI1-I(Alpha)	aadA5, blaCTX-M-15, blaOXA-244, dfrA17, mph(A), qacE, sul1, tet(A)
06C19CPO001	SAMN29503406	PRJNA855907	Citrobacter	Citrobacter freundii	98	2019	06C	Central	Y	yes	no	blaOXA-48	1	p06C19001_B	69062	AB871	AO777	AA035	AA213	5208638	4987365	4	Tn1999	invTn1999.2	3	3	Col(pHAD28), IncL	blaCMY-109, blaOXA-48, qnrB19, qnrB60
06C20CPO002	SAMN29503409	PRJNA855907	Escherichia	Escherichia coli	58	2020	06C	Central	Y	yes	no	blaOXA-48	1	p06C20002_A	69064	AB871	AO777	AA035	AA213	5068545	4999481	2	Tn1999	invTn1999.2	1	1	IncL, IncQ1	aadA1, blaOXA-48, blaTEM-1B, dfrA1, dfrA7, floR, qacE, sul1, sul2, tet(A)
07B1314CRGN031	SAMN39841920	PRJNA855907	Klebsiella	Klebsiella pneumoniae	14	2014	07B	Central	N	no	no	blaOXA-232	1	ctg07B1314031_46_OXA	5961	NA	NA	AA030	AA204	5660399	219288	148	NA	NA	1	5	ColKP3, IncFIA(HI1), IncFIB(K), IncR	ARR-3, OqxA, OqxA, OqxB, OqxB, aac(3)-IId, aadA1, blaCTX-M-15, blaOXA-1, blaOXA-232, blaOXA-9, blaSHV-100, blaTEM-1A, catA1, catB3, cmlA1, dfrA1, ere(A), fosA6, qacE, sul1
07B15CRGN006	SAMN39841921	PRJNA855907	Escherichia	Escherichia coli	410	2015	07B	Central	Y	yes	no	blaOXA-181	1	p07B15006_D	51479	AA836	AM772	AA029	AA203	5221554	4927503	5	Tn2013	Tn2013	4	4	ColKP3, IncFIA, IncFIB(AP001918), IncFII(pAMA1167-NDM-5), IncX3, IncY	aac(6')-Ib-cr, aac(6')-Ib-cr, aadA5, aph(3'')-Ib, aph(6)-Id, blaCMY-2, blaCTX-M-15, blaOXA-1, blaOXA-181, blaTEM-1B, blaTEM-1B, catB3, dfrA17, qacE, qnrS1, sul1, sul2, tet(B), tet(B)
07B15CRGN017	SAMN39841922	PRJNA855907	Klebsiella	Klebsiella pneumoniae	38	2015	07B	Central	Y	yes	no	blaOXA-232	1	p07B15017_E_OXA	6141	AB484	AO082	AA030	AA204	5644837	5600467	7	Tn2013	truncTn2013	6	5	ColKP3, IncFIB(K)	aac(3)-IIa, aac(6')-Ib-cr, aac(6')-Ib-cr, aph(3'')-Ib, aph(6)-Id, blaCTX-M-15, blaOXA-1, blaOXA-232, blaSHV-89, blaTEM-1B, catB3, dfrA14, fosA6, qnrB1, sul2, tet(A)
07B17CRGN006	SAMN39841923	PRJNA855907	Klebsiella	Klebsiella pneumoniae	11	2017	07B	Central	N	no	no	blaOXA-48	1	ctg07B17006_42_OXA	2231	NA	NA	AA035	AA213	5419536	233904	111	NA	NA	4	9	ColpVC, IncFIB(pQil), IncL, IncR	ARR-3, OqxA, OqxA, OqxB, OqxB, aac(6')-Ib-Hangzhou, aac(6')-Ib-cr, aph(3'')-Ib, aph(3')-VIb, aph(6)-Id, blaCTX-M-14b, blaOXA-48, blaSHV-182, erm(B), fosA6, qnrB1, rmtF
07B17CRGN007	SAMN39841924	PRJNA855907	Escherichia	Escherichia coli	8346	2017	07B	Central	N	no	no	blaOXA-181	1	ctg07B17007_118_OXA	8657	NA	NA	AA029	AA203	5120233	54850	207	NA	NA	0	4	ColKP3, IncFIB(pB171), IncHI2, IncHI2A, IncI(Gamma), IncX3	aph(3'')-Ib, aph(3')-Ia, aph(6)-Id, blaCTX-M-15, blaOXA-181, blaSHV-12, dfrA19, mcr-9, mph(A), qnrB2, qnrS1, sul1, sul2
07B18CPO003	SAMN39841925	PRJNA855907	Klebsiella	Klebsiella pneumoniae	1527	2018	07B	Central	N	no	no	blaOXA-48	1	ctg07B18003_38_OXA	2231	NA	NA	AA094	AA305	5534578	349133	102	NA	NA	1	3	ColRNAI, IncFIB(K)	OqxA, OqxA, OqxB, OqxB, aac(3)-IIa, aac(6')-Ib-cr, aac(6')-Ib-cr, blaCTX-M-15, blaOXA-1, blaOXA-48, blaSHV-33, catB3, dfrA14, fosA6
07B18CPO005	SAMN39841926	PRJNA855907	Escherichia	Escherichia coli	1722	2018	07B	Central	Y	no	yes	blaOXA-244	1	ch07B18005	4971988	NA	NA	-	-	4974561	4971988	2	Tn51098	truncTn51098	1	1	None	blaCTX-M-15, blaOXA-244, dfrA14, qnrB19, qnrS1, tet(B)
07B18CPO007	SAMN39841927	PRJNA855907	Escherichia	Escherichia coli	38	2018	07B	Central	N	no	no	blaOXA-48	1	ctg07B18007_83_OXA	7222	NA	NA	AA111	AA330	5318041	109981	241	NA	NA	0	4	IncI1-I(Alpha), IncI2(Delta), p0111	aadA2, aph(3'')-Ib, aph(6)-Id, blaCTX-M-14, blaOXA-48, dfrA12, mph(A), qacE, sul1, sul2
07B19CPO001B	SAMN29503415	PRJNA855907	Escherichia	Escherichia coli	38	2019	07B	Central	Y	yes	no	blaOXA-48	1	p07B19001B_D	7872	AA316	AL646	AA111	AA330	5420987	5157323	5	Tn1999	Tn1999.3	4	4	IncI1-I(Alpha), IncI2(Delta), p0111	aadA2, aph(3'')-Ib, aph(6)-Id, blaCTX-M-14, blaCTX-M-14, blaOXA-48, dfrA12, mph(A), qacE, sul1, sul2
07B19CPO002	SAMN29503416	PRJNA855907	Escherichia	Escherichia coli	38	2019	07B	Central	N	no	no	blaOXA-48	1	ctg07B19002_58_OXA	2231	NA	NA	AA035	-	5157972	167309	394	NA	NA	0	2	None	aac(3)-IId, aadA5, blaCTX-M-99, blaOXA-48, blaTEM-1B, dfrA17, mph(A), qacE, sul1
07B19CPO003B	SAMN29503417	PRJNA855907	Escherichia	Escherichia coli	38	2019	07B	Central	Y	no	yes	blaOXA-244, blaOXA-244	2	ch07B19003B	5193576	NA	NA	-	-	5341559	5193576	2	Tn51098	truncTn51098	1	1	IncFII	aadA5, aph(3'')-Ib, aph(6)-Id, blaCTX-M-27, blaOXA-244, blaOXA-244, dfrA17, mph(A), qacE, sul1, sul2, tet(A)
07B19CPO005	SAMN29503419	PRJNA855907	Escherichia	Escherichia coli	38	2019	07B	Central	Y	no	yes	blaOXA-244	1	ch07B19005	5160192	NA	NA	-	-	5587828	5160192	4	Tn51098	truncTn51098	3	3	IncFII	aadA5, aph(3'')-Ib, aph(6)-Id, blaCTX-M-27, blaOXA-244, dfrA17, mph(A), qacE, sul1, sul2, tet(A)
07B20CPO001A	SAMN29503423	PRJNA855907	Klebsiella	Klebsiella pneumoniae	231	2020	07B	Central	N	no	no	blaOXA-232	1	ctg07B20001A_49_OXA	6141	NA	NA	AA030	AA204	5559328	212289	72	NA	NA	3	8	ColKP3, IncFIA, IncFIB(pQil)	OqxA, OqxA, OqxB, OqxB, aadA2, blaCTX-M-15, blaOXA-232, blaSHV-100, blaTEM-1B, catA1, dfrA12, mph(A), qacE, qnrS1, sitABCD, sul1
07B20CPO003	SAMN29503426	PRJNA855907	Escherichia	Escherichia coli	38	2020	07B	Central	N	no	no	blaOXA-48	1	ctg07B20003_48_OXA	2231	NA	NA	AA035	-	5165382	192953	129	NA	NA	0	2	None	aac(3)-IId, aadA5, aph(3'')-Ib, aph(6)-Id, blaOXA-48, blaTEM-1B, dfrA17, mph(A), qacE, sul1, sul2
07B20CPO006	SAMN29503429	PRJNA855907	Enterobacter	Enterobacter kobei	125	2020	07B	Central	N	no	no	blaOXA-181	1	ctg07B20006_63_OXA	12502	NA	NA	AA029	AA203	5069836	95451	150	NA	NA	2	5	ColKP3, IncX3	aph(3'')-Ib, aph(6)-Id, blaACT-9, blaOXA-181, blaTEM-1B, dfrA8, floR, qnrS1, sul2, tet(A)
07B20CPO009	SAMN29503432	PRJNA855907	Escherichia	Escherichia coli	1193	2020	07B	Central	Y	no	no	blaOXA-244	1	ctg07B20009_1_OXA	5056191	NA	NA	-	-	5143599	5056191	5	NA	NA	3	3	Col156, IncFIA	blaCTX-M-15, blaOXA-244
07B20CPO010	SAMN29503433	PRJNA855907	Escherichia	Escherichia coli	410	2020	07B	Central	N	no	no	blaOXA-181	1	ctg07B20010_38_OXA	12502	NA	NA	AA029	AA203	4968143	205713	140	NA	NA	1	3	Col(BS512), ColKP3, IncFIA, IncFIB(AP001918), IncFII(pRSB107), IncQ1, IncX3	aac(3)-IId, aac(6')-Ib-cr, aac(6')-Ib-cr, aph(3'')-Ib, aph(6)-Id, blaCMY-7, blaCTX-M-15, blaOXA-1, blaOXA-181, blaTEM-1B, catB3, qnrS1, sul2, tet(B)
07B20CPO011	SAMN29503434	PRJNA855907	Klebsiella	Klebsiella pneumoniae	231	2020	07B	Central	Y	yes	no	blaOXA-232	1	p07B20011_D	6141	AB484	AO082	AA030	AA204	5510610	5286925	8	Tn2013	truncTn2013	7	6	ColKP3, IncFIA, IncFIB(pQil), IncFII(pAMA1167-NDM-5)	ARR-3, OqxA, OqxA, OqxB, OqxB, aac(6')-Ib-Hangzhou, aac(6')-Ib-cr, aadA2, blaCTX-M-15, blaCTX-M-15, blaOXA-232, blaSHV-100, blaTEM-1B, catA1, dfrA12, erm(B), mph(A), qacE, qnrS1, rmtF, sitABCD, sul1
07B21CPO002	SAMN39841928	PRJNA855907	Escherichia	Escherichia coli	410	2021	07B	Central	N	no	no	blaOXA-181	1	ctg07B21002_39_OXA	12502	NA	NA	AA029	AA203	4900022	205713	125	NA	NA	3	5	Col(BS512), ColKP3, IncFIA, IncFIB(AP001918), IncFII(pRSB107), IncQ1, IncX3	aac(3)-IId, aac(6')-Ib-cr, aac(6')-Ib-cr, aadA5, aph(3'')-Ib, aph(6)-Id, blaCMY-2, blaCTX-M-15, blaOXA-1, blaOXA-181, blaTEM-1B, catB3, dfrA17, mph(A), qacE, qnrS1, sul1, sul2, tet(B)
07B21CPO004	SAMN39841929	PRJNA855907	Citrobacter	Citrobacter werkmanii	novel	2021	07B	Central	N	no	no	blaOXA-181	1	ctg07B21004_36_OXA	8567	NA	NA	AA029	AA203	5201291	280844	121	NA	NA	1	2	ColKP3, IncFIB(K), IncX3	ARR-3, aac(3)-IV, aac(6')-Ib-cr, aac(6')-Ib-cr, aadA1, aph(3'')-Ib, aph(3')-Ia, aph(4)-Ia, aph(6)-Id, blaOXA-1, blaOXA-181, blaTEM-1B, bleO, catB3, cmlA1, dfrA1, dfrA12, floR, qnrS1, sul1, sul2, sul3, tet(A)
07B21CPO006	SAMN39841930	PRJNA855907	Escherichia	Escherichia coli	648	2021	07B	Central	N	no	no	blaOXA-181	1	ctg07B21006_51_OXA	12290	NA	NA	AA067	AA265	5299541	162418	288	NA	NA	7	9	Col(BS512), ColKP3, IncFIA, IncFIB(AP001918), IncX4	aac(6')-Ib-cr, aac(6')-Ib-cr, aadA5, blaCTX-M-15, blaOXA-1, blaOXA-181, catB3, mph(A), qacE, qnrS1, sitABCD, sul1, tet(B)
07B21CPO010B	SAMN39841931	PRJNA855907	Klebsiella	Klebsiella pneumoniae	395	2021	07B	Central	N	no	no	blaOXA-48	1	ctg07B21010B_117_OXA	2231	NA	NA	AA032	AA209	5655437	95554	133	NA	NA	4	6	Col(BS512), ColRNAI, IncFIB(pNDM-Mar), IncR	OqxA, OqxA, OqxB, OqxB, blaCTX-M-15, blaOXA-48, blaSHV-182, blaTEM-1B, fosA, qnrS1
07B21CPO011A	SAMN39841932	PRJNA855907	Escherichia	Escherichia coli	701	2021	07B	Central	N	no	no	blaOXA-181	1	ctg07B21011A_33_OXA	12502	NA	NA	AA029	AA203	5091702	207449	97	NA	NA	1	3	ColKP3, IncFII, IncX3	blaDHA-1, blaOXA-181, dfrA17, mph(A), qacE, qnrB4, qnrS1, sul1
07B21CPO011B	SAMN39841933	PRJNA855907	Klebsiella	Klebsiella pneumoniae	16	2021	07B	Central	N	no	no	blaOXA-181	1	ctg07B21011B_28_OXA	47221	NA	NA	AA029	AA203	5393951	257284	73	NA	NA	1	3	ColKP3, IncFIB(K), IncX3	OqxA, OqxA, OqxB, OqxB, blaOXA-181, blaSHV-148, qnrS1
07C14CRGN003	SAMN39841934	PRJNA855907	Klebsiella	Klebsiella pneumoniae	101	2014	07C	Central	N	no	no	blaOXA-48	1	ctg07C14003_52_OXA	2231	NA	NA	AA035	AA213	5668053	276158	158	NA	NA	1	7	Col440II, IncFIA(HI1), IncFIB(K), IncL, IncR	OqxA, OqxA, OqxB, OqxB, aac(3)-IIa, aac(6')-Ib-cr, aac(6')-Ib-cr, blaCTX-M-15, blaOXA-1, blaOXA-48, blaSCO-1, blaSHV-100, catB3, dfrA14, tet(D)
07C17CRGN002	SAMN39841935	PRJNA855907	Escherichia	Escherichia coli	617	2017	07C	Central	Y	yes	no	blaOXA-181	1	p07C17002_C	51479	AA836	AM772	AA029	AA203	5045733	4853430	4	Tn2013	Tn2013	3	3	ColKP3, IncFII, IncI(Gamma), IncX3	blaCMY-42, blaOXA-181, blaTEM-35, mph(A), qnrS1, tet(B)
07D1213CRGN001	SAMN39841936	PRJNA855907	Escherichia	Escherichia coli	38	2013	07D	Central	N	no	no	blaOXA-48	1	ctg07D1213001_67_OXA	2231	NA	NA	AA004	AA169	5292895	170643	214	NA	NA	4	6	Col156, IncFIA, IncFII(pRSB107), IncL, IncX4	aac(3)-IId, aadA5, aph(3'')-Ib, aph(6)-Id, blaOXA-48, blaTEM-1B, dfrA17, mph(A), qacE, sul1, sul2, tet(A)
07D14CRGN001	SAMN39841937	PRJNA855907	Klebsiella	Klebsiella pneumoniae	147	2014	07D	Central	N	no	no	blaOXA-181	1	ctg07D14001_47_OXA	1522	NA	NA	AA030	AA204	5751739	728898	92	NA	NA	4	9	ColKP3, IncFIB(pKPHS1), IncFII(pKPX1), IncR	ARR-2, OqxA, OqxA, OqxB, OqxB, aac(6')-Ib-Hangzhou, aac(6')-Ib-cr, aph(3'')-Ib, aph(6)-Id, blaCTX-M-15, blaOXA-181, blaSHV-67, blaTEM-1B, dfrA12, dfrA14, fosA, mph(A), qnrB1, rmtF, sul2
07D17CRGN008	SAMN39841938	PRJNA855907	Escherichia	Escherichia coli	410	2017	07D	Central	N	no	no	blaOXA-484	1	ctg07D17008_64_OXA	10678	NA	NA	AA031	AA205	4603882	91143	115	NA	NA	0	2	ColKP3	aac(3)-IId, blaOXA-484, mph(A)
07D18CPO001	SAMN39841939	PRJNA855907	Klebsiella	Klebsiella pneumoniae	231	2018	07D	Central	Y	yes	no	blaOXA-232	1	p07D18001_D	6141	AB484	AO082	AA030	AA204	5673547	5425843	8	Tn2013	truncTn2013	7	7	ColKP3, IncFIA, IncFIB(pQil), IncFII(pAMA1167-NDM-5)	ARR-3, OqxA, OqxA, OqxB, OqxB, aac(6')-Ib-Hangzhou, aac(6')-Ib-cr, aadA2, blaCTX-M-15, blaCTX-M-15, blaOXA-232, blaSHV-100, blaTEM-1B, catA1, dfrA12, erm(B), mph(A), qacE, qnrS1, rmtF, sitABCD, sul1
07D18CPO003	SAMN39841940	PRJNA855907	Escherichia	Escherichia coli	131	2018	07D	Central	Y	yes	no	blaOXA-48	1	p07D18003_C	7872	AA316	AL646	AA111	AA330	5158371	4973338	5	Tn1999	Tn1999.3	4	4	IncFIA, IncFIB(AP001918), IncFII(pRSB107)	aadA5, aph(3'')-Ib, aph(6)-Id, blaCTX-M-174, blaOXA-48, dfrA17, mph(A), qacE, sul1, sul2, tet(A)
07D20CPO001	SAMN29503441	PRJNA855907	Escherichia	Escherichia coli	617	2020	07D	Central	N	no	no	blaOXA-48	1	ctg07D20001_94_OXA	2231	NA	NA	AA035	AA213	5120309	93806	218	NA	NA	2	7	ColpVC, IncFIA, IncI1-I(Alpha), IncL, IncQ1	aadA1, aph(3'')-Ib, aph(6)-Id, blaOXA-48, dfrA1, floR, qacE, sitABCD, sul1, sul2, tet(B)
07D20CPO002	SAMN29503442	PRJNA855907	Escherichia	Escherichia coli	167	2020	07D	Central	N	no	no	blaOXA-244	1	ctg07D20002_78_OXA	1774	NA	NA	AA067	AA265	4863732	111986	176	NA	NA	3	4	IncFIA, IncFIB(AP001918)	aac(6')-Ib-cr, aac(6')-Ib-cr, aadA5, aph(3'')-Ib, aph(6)-Id, blaCTX-M-15, blaOXA-1, blaOXA-244, catB3, dfrA17, qacE, sul1, sul2
07D21CPO002	SAMN39841941	PRJNA855907	Klebsiella	Klebsiella variicola subsp. variicola	novel	2021	07D	Central	N	no	no	blaOXA-181	1	ctg07D21002_55_OXA	12502	NA	NA	AA029	AA203	5300641	198556	79	NA	NA	0	1	ColKP3, IncX3	blaLEN24, blaOXA-181, qnrS1
08A1213CRGN003	SAMN39841942	PRJNA855907	Escherichia	Escherichia coli	38	2012	08A	Central	N	no	no	blaOXA-48	1	ctg08A1213003_63_OXA	2231	NA	NA	AA035	-	5292047	161608	292	NA	NA	0	2	None	aac(3)-IId, aadA5, blaCTX-M-99, blaOXA-48, blaTEM-1B, dfrA17, mph(A), qacE, sul1
08A1213CRGN006	SAMN39841943	PRJNA855907	Escherichia	Escherichia coli	38	2012	08A	Central	N	no	no	blaOXA-48	1	ctg08A1213006 _54_OXA	2231	NA	NA	AA035	-	5253165	294098	247	NA	NA	0	1	IncQ1	aadA1, aph(3'')-Ib, aph(6)-Id, blaCTX-M-14b, blaOXA-48, blaTEM-1B, catA1, dfrA1, sul2, tet(D)
08A15CRGN009	SAMN39841944	PRJNA855907	Escherichia	Escherichia coli	38	2015	08A	Central	Y	no	yes	blaOXA-48	1	ch08A15009	5291804	NA	NA	-	-	5291804	5291804	1	Tn6137	truncTn6237	0	0	None	aac(3)-IId, aadA5, blaCTX-M-99, blaOXA-48, blaTEM-1B, dfrA17, mph(A), qacE, sul1
08A15CRGN026	SAMN39841945	PRJNA855907	Escherichia	Escherichia coli	38	2015	08A	Central	N	no	no	blaOXA-48	1	ctg08A15026_45_OXA	2231	NA	NA	AA035	-	5182375	176896	153	NA	NA	0	2	None	aac(3)-IId, aadA5, blaCTX-M-99, blaOXA-48, blaTEM-1B, dfrA17, mph(A), qacE, sul1
08A16CRGN003	SAMN39841946	PRJNA855907	Escherichia	Escherichia coli	410	2016	08A	Central	N	no	no	blaOXA-181	1	ctg08A16003_39_OXA	12502	NA	NA	AA029	AA203	4859228	194335	137	NA	NA	2	4	Col(BS512), ColKP3, IncFIA, IncFIB(AP001918), IncFII(pRSB107), IncQ1, IncX3	aac(3)-IId, aac(6')-Ib-cr, aac(6')-Ib-cr, aadA2, aph(3'')-Ib, aph(6)-Id, blaCMY-2, blaCTX-M-15, blaOXA-1, blaOXA-181, blaTEM-1B, catB3, dfrA12, mph(A), qacE, qnrS1, sul1, sul2, tet(B)
08A17CRGN003B	SAMN39841947	PRJNA855907	Klebsiella	Klebsiella pneumoniae	45	2017	08A	Central	N	no	no	blaOXA-181	1	ctg08A17003B_60_OXA	12502	NA	NA	AA029	AA203	5570918	158879	124	NA	NA	0	2	ColKP3, IncFIB(K), IncFII(K), IncX3	OqxA, OqxA, OqxB, OqxB, aph(3')-Ia, blaCTX-M-15, blaOXA-181, blaSHV-148, dfrA14, fosA, mph(A), qnrS1
08A17CRGN009	SAMN39841948	PRJNA855907	Klebsiella	Klebsiella pneumoniae	231	2017	08A	Central	Y	yes	no	blaOXA-232	1	p08A17009_C	6141	AB484	AO082	AA030	AA204	5540423	5330781	6	Tn2013	truncTn2013	5	5	ColKP3, IncFIA, IncFIB(pQil), IncFII(pAMA1167-NDM-5)	ARR-3, OqxA, OqxA, OqxA, OqxA, OqxB, OqxB, aac(6')-Ib-Hangzhou, aac(6')-Ib-cr, aadA2, blaCTX-M-15, blaCTX-M-15, blaCTX-M-15, blaOXA-232, blaSHV-100, catA1, dfrA12, erm(B), mph(A), qacE, rmtF, sitABCD, sul1
08A17CRGN010	SAMN39841949	PRJNA855907	Escherichia	Escherichia coli	38	2017	08A	Central	N	no	no	blaOXA-48	1	ctg08A17010_150_OXA	2231	NA	NA	AA069	-	5283839	73124	368	NA	NA	0	3	None	aac(3)-IId, aadA5, blaCTX-M-99, blaOXA-48, blaTEM-1B, dfrA17, mph(A), qacE, sul1
08A18CPO001	SAMN39841950	PRJNA855907	Escherichia	Escherichia coli	162	2018	08A	Central	Y	yes	no	blaOXA-181	1	p08A18001_B	102693	AA386	AL843	AA069	AA271	4978715	4632819	6	Tn2013	Tn2013	5	5	ColKP3, IncFIB(H89-PhagePlasmid), IncFII, IncI2(Delta), IncX3, IncX4	blaDHA-1, blaOXA-181, dfrA17, mph(A), qacE, qnrB4, sul1
08A18CPO006	SAMN39841951	PRJNA855907	Escherichia	Escherichia coli	38	2018	08A	Central	N	no	no	blaOXA-48	1	ctg08A18006_77_OXA	2231	NA	NA	AA004	AA169	5388941	160772	352	NA	NA	0	4	IncFIA, IncFII(pRSB107), IncY	aac(3)-IId, aadA5, aph(3'')-Ib, aph(6)-Id, blaCTX-M-15, blaOXA-48, blaTEM-1B, dfrA14, dfrA17, erm(B), mph(A), qacE, sul1, sul2, tet(B)
08A18CPO008	SAMN39841952	PRJNA855907	Escherichia	Escherichia coli	38	2018	08A	Central	N	no	no	blaOXA-48	1	ctg08A18008_66_OXA	2231	NA	NA	AA035	-	5220754	132663	266	NA	NA	0	2	None	aac(3)-IId, aadA5, aph(3'')-Ib, aph(6)-Id, blaCTX-M-99, blaOXA-48, dfrA17, mph(A), qacE, sul1, sul2
08A18CPO010	SAMN39841953	PRJNA855907	Klebsiella	Klebsiella pneumoniae	39	2018	08A	Central	Y	yes	no	blaOXA-48	1	p08A18010_B	63589	AB871	AO777	AA035	AA213	5704461	5400108	7	Tn1999	invTn1999.2	6	6	IncFIB(K), IncL	OqxA, OqxA, OqxB, OqxB, aph(3'')-Ib, aph(3')-Ia, aph(6)-Id, blaCTX-M-15, blaOXA-48, blaSHV-89, blaTEM-1B, dfrA14, dfrA7, fosA, qacE, qnrB1, sul1, sul2, tet(A), tet(A)
08A19CPO002	SAMN29503444	PRJNA855907	Escherichia	Escherichia coli	131	2019	08A	Central	Y	no	yes	blaOXA-244	1	ch08A19002	5294006	NA	NA	-	-	5453582	5294006	3	Tn51098	truncTn51098	2	2	IncFIA, IncFIB(AP001918)	aac(3)-IIa, aac(6')-Ib-cr, aac(6')-Ib-cr, aph(3'')-Ib, aph(6)-Id, blaCTX-M-15, blaOXA-1, blaOXA-244, blaTEM-1B, catB3, dfrA14, sitABCD, sul2, tet(A)
08A19CPO004	SAMN29503445	PRJNA855907	Escherichia	Escherichia coli	5204	2019	08A	Central	Y	no	yes	blaOXA-244	1	ch08A19004	4703733	NA	NA	-	-	4827345	4703733	3	Tn51098	truncTn51098	2	2	IncFIB(K)	aph(3'')-Ib, aph(6)-Id, blaCTX-M-15, blaOXA-244, blaTEM-1B, sul2, tet(A)
08A19CPO005	SAMN29503446	PRJNA855907	Klebsiella	Klebsiella pneumoniae	15	2019	08A	Central	Y	yes	no	blaOXA-181	1	p08A19005_E	51478	AA836	AM772	AA029	AA203	6352422	5436436	7	Tn2013	Tn2013	6	6	ColKP3, IncFIB(K), IncFIB(pNDM-Mar), IncHI1B(pNDM-MAR), IncX3, repA(pKOX)	OqxA, OqxA, OqxB, OqxB, aac(3)-IId, aac(6')-Ib, aac(6')-Ib-cr, aadA1, aph(3')-VI, armA, blaCTX-M-15, blaOXA-181, blaOXA-9, blaSHV-100, blaTEM-1C, dfrA5, fosA6, mph(A), mph(A), mph(E), msr(E), qacE, qnrS1, qnrS1, sul1, sul2, tet(A)
08A20CPO002	SAMN29503452	PRJNA855907	Escherichia	Escherichia coli	38	2020	08A	Central	N	no	no	blaOXA-48	1	ctg08A20002_60_OXA	2231	NA	NA	AA069	AA272	5126704	170436	181	NA	NA	0	2	None	aac(3)-IId, aadA5, aph(3'')-Ib, aph(6)-Id, blaOXA-48, blaTEM-1B, catA1, dfrA17, mph(A), qacE, sul1, sul2, tet(D)
08A20CPO003	SAMN29503453	PRJNA855907	Klebsiella	Klebsiella pneumoniae	17	2020	08A	Central	Y	yes	no	blaOXA-181	1	p08A20003_B	52545	AA836	AM772	AA029	AA203	5510137	5179708	4	Tn2013	Tn2013	3	3	ColKP3, IncFIB(K), IncX3	OqxA, OqxA, OqxB, OqxB, aac(3)-IId, aph(3'')-Ib, aph(6)-Id, blaCTX-M-14, blaCTX-M-14, blaLAP-2, blaOXA-181, blaSHV-96, blaTEM-1B, dfrA1, fosA, qacE, qnrS1, qnrS1, sul1, sul2, tet(A)
08A20CPO004	SAMN29503454	PRJNA855907	Escherichia	Escherichia coli	38	2020	08A	Central	Y	no	yes	blaOXA-48	1	ch08A20004	5209174	NA	NA	-	-	5351803	5209174	3	Tn6137	truncTn6237	2	2	None	aac(3)-IId, aadA5, aph(3'')-Ib, aph(6)-Id, blaCTX-M-15, blaOXA-48, blaTEM-1B, blaTEM-1B, catA1, dfrA17, mph(A), qacE, qnrS1, sul1, sul2, tet(D)
09A1213CRGN003	SAMN39841954	PRJNA855907	Escherichia	Escherichia coli	746	2012	09A	Central	N	no	no	blaOXA-48	1	ctg09A1213003_43_OXA	2231	NA	NA	AA035	AA213	4823260	139907	146	NA	NA	0	1	IncL	blaCTX-M-15, blaOXA-48
09A17CRGN009	SAMN39841955	PRJNA855907	Escherichia	Escherichia coli	38	2017	09A	Central	Y	no	yes	blaOXA-48	1	ch09A17009	5252796	NA	NA	-	-	5254343	5252796	2	Tn6137	truncTn6237	1	1	None	aac(3)-IId, aadA5, blaCTX-M-99, blaOXA-48, blaTEM-1B, dfrA17, mph(A), qacE, sul1
09A17CRGN010	SAMN39841956	PRJNA855907	Klebsiella	Klebsiella pneumoniae	147	2017	09A	Central	N	no	no	blaOXA-48	1	ctg09A17010_53_OXA	2231	NA	NA	AA035	AA213	5964195	347033	119	NA	NA	3	8	IncFIB(pNDM-Mar), IncFII(pKPX1), IncHI1B(pNDM-MAR), IncL	ARR-3, OqxA, OqxA, OqxB, OqxB, aac(6')-Ib-Hangzhou, aac(6')-Ib-cr, blaCTX-M-15, blaOXA-48, blaSHV-67, formA, fosA, rmtF
09A17CRGN014	SAMN39841957	PRJNA855907	Escherichia	Escherichia coli	361	2017	09A	Central	Y	no	yes	blaOXA-244	1	ch09A17014	4887314	NA	NA	-	-	5027626	4887314	3	Tn51098	Tn51098	2	2	IncFIA, IncFIB(AP001918), IncFII(pRSB107)	blaCTX-M-15, blaOXA-244, dfrA14, erm(B), mph(A), tet(B)
09A17CRGN015	SAMN39841958	PRJNA855907	Escherichia	Escherichia coli	410	2017	09A	Central	N	no	no	blaOXA-181	1	ctg09A17015_45_OXA	8568	NA	NA	AA029	AA203	4950916	204578	113	NA	NA	2	5	Col(BS512), ColKP3, IncFIA, IncFIB(AP001918), IncI(Gamma), IncX3, IncY	aac(6')-Ib-cr, aac(6')-Ib-cr, blaCMY-42, blaCTX-M-15, blaOXA-1, blaOXA-181, catB3, mph(A), qnrS1, sitABCD, tet(A)
09A18CPO004	SAMN39841959	PRJNA855907	Escherichia	Escherichia coli	361	2018	09A	Central	N	no	no	blaOXA-181	1	ctg09A18004_71_OXA	12502	NA	NA	AA029	AA203	5035398	97300	231	NA	NA	2	6	ColKP3, IncFIA, IncFIB(AP001918), IncFII, IncI(Gamma), IncX3	blaCMY-42, blaOXA-181, blaTEM-1B, erm(B), mph(A), qnrS1, rmtB
09A19CPO007	SAMN29503463	PRJNA855907	Escherichia	Escherichia coli	410	2019	09A	Central	N	no	no	blaOXA-484	1	ctg09A19007_50_OXA	12502	NA	NA	AA029	AA203	4939046	133307	147	NA	NA	2	5	ColKP3, IncFIA, IncFIB(AP001918), IncFII(pAMA1167-NDM-5), IncI(Gamma), IncQ1, IncX3, IncY	aac(3)-IId, aac(6')-Ib-cr, aac(6')-Ib-cr, aadA5, aph(3'')-Ib, aph(6)-Id, blaCMY-42, blaOXA-1, blaOXA-484, blaTEM-1B, catB3, dfrA17, mph(A), qacE, qnrS1, sul1, sul2, tet(B)
09A20CPO001	SAMN29503473	PRJNA855907	Escherichia	Escherichia coli	38	2020	09A	Central	N	no	no	blaOXA-48	1	ctg09A20001_78_OXA	2231	NA	NA	AA069	AA272	5372274	146981	481	NA	NA	0	3	IncI1-I(Alpha), p0111	aac(3)-IId, aadA5, blaCTX-M-99, blaOXA-48, blaTEM-1B, dfrA17, mph(A), qacE, sul1
09A20CPO011	SAMN29503479	PRJNA855907	Klebsiella	Klebsiella pneumoniae	307	2020	09A	Central	Y	yes	no	blaOXA-48	1	p09A20011_A	364424	AB351	AN881	AA032	AA210	5907252	5399796	5	Tn1999	incomplete invTn1999.2	4	4	Col440II, FIA(pBK30683), IncFIB(pNDM-Mar), IncHI1B(pNDM-MAR)	ARR-3, OqxA, OqxA, OqxB, OqxB, aac(6')-Ib, aac(6')-Ib-Hangzhou, aac(6')-Ib-cr, aac(6')-Ib-cr, aadA1, blaCTX-M-15, blaOXA-48, blaOXA-9, blaSHV-100, blaSHV-12, blaTEM-1A, catA1, dfrA30, fosA6, qacE, rmtF
09A21CPO001	SAMN39841960	PRJNA855907	Citrobacter	Citrobacter werkmanii	novel	2021	09A	Central	N	no	no	blaOXA-181	1	ctg09A21001_43_OXA	12503	NA	NA	AA029	AA203	5109527	162194	110	NA	NA	0	2	ColKP3, IncFIB(K), IncX3	aadA8b, aph(3'')-Ib, aph(3')-Ia, aph(6)-Id, blaOXA-181, bleO, dfrA1, dfrA12, qnrS1, sul1, sul3, tet(A)
09A21CPO004	SAMN39841961	PRJNA855907	Citrobacter	Citrobacter farmeri	novel	2021	09A	Central	N	no	no	blaOXA-181	1	ctg09A21004_25_OXA	12502	NA	NA	AA029	AA203	5033903	400816	51	NA	NA	0	1	ColKP3, IncX3	blaOXA-181, qnrS1
11A1213CRGN077	SAMN39841962	PRJNA855907	Escherichia	Escherichia coli	538	2012	11A	Central	N	no	no	blaOXA-48	1	ctg11A1213077_46_OXA	2231	NA	NA	AA035	AA213	5043934	252620	93	NA	NA	0	1	IncFIB(AP001918), IncL	blaOXA-48
11A1314CRGN033B	SAMN39841963	PRJNA855907	Klebsiella	Klebsiella quasipneumoniae subsp. quasipneumoniae	1847	2013	11A	Central	N	no	no	blaOXA-181	1	ctg11A1314033-B_61_OXA	1619	NA	NA	AA030	AA204	5851123	287206	174	NA	NA	2	7	ColKP3, IncFIB(K), IncFII(K), IncFII(pMET), IncHI2, IncHI2A	aac(6')-Ib-cr, aac(6')-Ib-cr, ant(3'')-Ia, blaOKP-A-3, blaOXA-1, blaOXA-181, catA1, catB3, dfrA14, qnrB1
11A15CRGN017B	SAMN39841964	PRJNA855907	Klebsiella	Klebsiella pneumoniae	320	2015	11A	Central	N	no	no	blaOXA-48	1	ctg11A15017B_36_OXA	2231	NA	NA	AA035	AA213	5399353	349047	90	NA	NA	1	4	IncFIA(HI1), IncL, IncR	OqxA, OqxA, OqxB, OqxB, aac(6')-Ib-cr, aac(6')-Ib-cr, aph(3'')-Ib, aph(6)-Id, blaCTX-M-15, blaOXA-1, blaOXA-48, blaSHV-70, blaTEM-30, catB3, dfrA14, fosA, qnrB1, sul2, tet(A)
11A15CRGN026	SAMN39841965	PRJNA855907	Escherichia	Escherichia coli	38	2015	11A	Central	N	no	no	blaOXA-48	1	ctg11A15026_58_OXA	2231	NA	NA	AA004	-	5377960	176896	256	NA	NA	1	3	IncB/O/K/Z	aac(3)-IId, aadA5, aph(3'')-Ib, aph(6)-Id, blaCMY-4, blaCTX-M-99, blaOXA-48, blaTEM-214, dfrA17, mph(A), qacE, sul1, sul2
11A15CRGN096	SAMN39841966	PRJNA855907	Klebsiella	Klebsiella pneumoniae	320	2015	11A	Central	N	no	no	blaOXA-48	1	ctg11A15096_38_OXA	2231	NA	NA	AA035	AA213	5397140	364304	107	NA	NA	0	3	IncFIA(HI1), IncL, IncR	OqxA, OqxA, OqxB, OqxB, aac(6')-Ib-cr, aac(6')-Ib-cr, aph(3'')-Ib, aph(6)-Id, blaCTX-M-15, blaOXA-1, blaOXA-48, blaSHV-70, blaTEM-30, catB3, dfrA14, fosA, qnrB1, sul2, tet(A)
11A16CRGN072	SAMN39841967	PRJNA855907	Escherichia	Escherichia coli	131	2016	11A	Central	N	no	no	blaOXA-48	1	ctg11A16072_64_OXA	2231	NA	NA	AA069	AA272	5298435	225637	203	NA	NA	4	10	Col(MP18), IncFIA	aadA5, aph(3'')-Ib, aph(6)-Id, blaCTX-M-27, blaOXA-48, blaTEM-1B, dfrA17, mph(A), qacE, sul1, sul2
11A16CRGN077	SAMN39841968	PRJNA855907	Escherichia	Escherichia coli	38	2016	11A	Central	N	no	no	blaOXA-48	1	ctg11A16077_49_OXA	2231	NA	NA	AA035	-	5153377	197293	186	NA	NA	0	2	None	aac(3)-IId, aadA5, blaCTX-M-99, blaOXA-48, blaTEM-1B, dfrA17, mph(A), qacE, sul1
11A16CRGN088	SAMN39841969	PRJNA855907	Klebsiella	Klebsiella pneumoniae	101	2016	11A	Central	N	no	no	blaOXA-48	1	ctg11A16088_60_OXA	2231	NA	NA	AA035	AA213	5732966	304459	142	NA	NA	1	6	Col440II, IncFIA(HI1), IncFIB(K), IncL, IncR	OqxA, OqxA, OqxB, OqxB, aac(3)-IIa, aadA1, blaCTX-M-15, blaOXA-1, blaOXA-48, blaOXA-9, blaSHV-100, blaTEM-1A, catB3, dfrA14, tet(D)
11A17CRGN003A	SAMN39841970	PRJNA855907	Klebsiella	Klebsiella pneumoniae	231	2017	11A	Central	Y	yes	no	blaOXA-232	1	p11A17003A_D	6141	AB484	AO082	AA030	AA204	5581888	5344864	6	Tn2013	truncTn2013	5	5	ColKP3, IncFIA, IncFIB(pQil), IncFII(pAMA1167-NDM-5)	ARR-3, OqxA, OqxA, OqxB, OqxB, aac(6')-Ib-Hangzhou, aac(6')-Ib-cr, aadA2, blaCTX-M-15, blaCTX-M-15, blaOXA-232, blaSHV-100, blaTEM-1B, blaTEM-1B, catA1, dfrA12, erm(B), mph(A), qacE, qnrS1, rmtF, sitABCD, sul1
11A17CRGN003C	SAMN39841971	PRJNA855907	Klebsiella	Klebsiella pneumoniae	231	2017	11A	Central	N	yes	no	blaOXA-232	1	p11A17003C_A_OXA	6141	AB484	AO082	AA030	AA204	5494066	571765	73	Tn2013	truncTn2013	2	8	ColKP3, IncFIA, IncFIB(pQil)	OqxA, OqxA, aadA2, blaCTX-M-15, blaOXA-232, blaSHV-100, blaTEM-1B, dfrA12, erm(B), mph(A), qacE, qnrS1, sitABCD, sul1
11A17CRGN012	SAMN39841972	PRJNA855907	Klebsiella	Klebsiella pneumoniae	320	2017	11A	Central	Y	yes	no	blaOXA-48	1	p11A17012_B	63570	AB871	AO777	AA035	AA213	5440481	5298303	5	Tn1999	invTn1999.2	4	4	Col(BS512), IncFIA(HI1), IncL, IncR	OqxA, OqxA, OqxB, OqxB, aac(6')-Ib-cr, aac(6')-Ib-cr, blaCTX-M-15, blaOXA-1, blaOXA-48, blaSHV-70, blaTEM-30, catB3, dfrA14, fosA, qnrB1, tet(A)
11A17CRGN028	SAMN39841973	PRJNA855907	Shigella	Shigella dysenteriae	1598	2017	11A	Central	N	yes	no	blaOXA-181	1	p11A17028_A_OXA	13322	AD246	AR121	AA031	AA205	4735550	83672	216	Tn2013	Tn2013	6	8	Col(BS512), ColKP3, IncI1-I(Alpha)	blaOXA-181, qnrS1
11A17CRGN039	SAMN39841974	PRJNA855907	Escherichia	Escherichia coli	38	2017	11A	Central	N	no	no	blaOXA-48	1	ctg11A17039_67_OXA	2231	NA	NA	AA129	-	5332904	167267	296	NA	NA	0	3	None	aac(3)-IId, aadA5, blaCTX-M-15, blaCTX-M-99, blaOXA-48, blaTEM-30, dfrA17, mph(A), qacE, qnrS1, sul1
11A17CRGN056	SAMN39841975	PRJNA855907	Escherichia	Escherichia coli	940	2017	11A	Central	N	no	no	blaOXA-48	1	ctg11A17056_84_OXA	2231	NA	NA	-	-	4844012	115896	283	NA	NA	1	4	IncFIB(H89-PhagePlasmid)	aadA1, blaOXA-1, blaOXA-48, blaTEM-35, dfrA1, mph(A), qnrS1, tet(B)
11A17CRGN060	SAMN39841976	PRJNA855907	Escherichia	Escherichia coli	38	2017	11A	Central	N	no	no	blaOXA-48	1	ctg11A17060_74_OXA	2231	NA	NA	-	-	5344778	150677	433	NA	NA	0	3	IncI1-I(Alpha)	aadA5, ant(3'')-Ia, blaCTX-M-99, blaOXA-48, blaTEM-1B, dfrA15, dfrA17, mph(A), qacE, sul1, sul3
11A17CRGN070	SAMN39841977	PRJNA855907	Escherichia	Escherichia coli	38	2017	11A	Central	N	no	no	blaOXA-48	1	ctg11A17070_140_OXA	2231	NA	NA	AA035	-	5218905	64606	327	NA	NA	0	3	p0111	aac(3)-IId, aadA5, blaCTX-M-99, blaOXA-48, blaTEM-1B, dfrA17, mph(A), qacE, sul1
11A18CPO015	SAMN39841978	PRJNA855907	Escherichia	Escherichia coli	38	2018	11A	Central	N	no	no	blaOXA-48	1	ctg11A18015_80_OXA	2231	NA	NA	AA035	-	5279579	136107	455	NA	NA	0	2	None	aac(3)-IId, aadA5, blaCTX-M-15, blaCTX-M-99, blaOXA-48, blaTEM-1B, dfrA17, mph(A), qacE, qnrS1, sul1
11A18CPO020	SAMN39841979	PRJNA855907	Escherichia	Escherichia coli	38	2018	11A	Central	N	no	no	blaOXA-48	1	ctg11A18020_62_OXA	2231	NA	NA	AA035	-	5142030	123244	316	NA	NA	0	2	None	aac(3)-IId, aadA5, blaCMY-2, blaOXA-48, blaTEM-1B, dfrA17, mph(A), qacE, sul1
11A18CPO030	SAMN39841980	PRJNA855907	Escherichia	Escherichia coli	410	2018	11A	Central	Y	yes	no	blaOXA-48	1	p11A18030_C	7872	AA316	AL646	AA111	AA330	4919304	4789749	5	Tn1999	Tn1999.3	4	4	IncFIA, IncFIB(AP001918), IncFII(pAMA1167-NDM-5), IncI(Gamma), IncQ1	aac(3)-IId, aac(6')-Ib-cr, aac(6')-Ib-cr, aadA5, aph(3'')-Ib, aph(6)-Id, blaCMY-42, blaOXA-1, blaOXA-48, blaTEM-1B, blaTEM-1B, catB3, dfrA17, mph(A), qacE, sul1, sul2, tet(B)
11A18CPO052	SAMN39841981	PRJNA855907	Escherichia	Escherichia coli	617	2018	11A	Central	Y	yes	no	blaOXA-232	1	p11A18052_C	7341	AB484	AO082	AA030	AA204	5220785	5026126	5	Tn2013	ISKpn26 insertion	4	4	ColKP3, IncFII	aadA5, aph(3'')-Ib, aph(6)-Id, blaOXA-232, blaTEM-1B, dfrA17, mph(A), qacE, sul1, sul2, tet(B)
11A18CPO077	SAMN39841982	PRJNA855907	Escherichia	Escherichia coli	227	2018	11A	Central	N	no	no	blaOXA-48	1	ctg11A18077_80_OXA	2231	NA	NA	AA067	AA267	4947106	130859	286	NA	NA	2	5	IncFIB(AP001918), IncFII, IncI1-I(Alpha), p0111	aadA5, blaCTX-M-15, blaOXA-48, blaTEM-1B, dfrA17, floR, mph(A), qacE, qnrS1, sitABCD, sul1
11A18CPO081	SAMN39841983	PRJNA855907	Escherichia	Escherichia coli	227	2018	11A	Central	N	no	no	blaOXA-48	1	ctg11A18081_80_OXA	2231	NA	NA	AA067	AA267	4966841	131482	212	NA	NA	1	4	IncFIB(AP001918), IncFII, IncI1-I(Alpha), p0111	OqxA, OqxA, OqxB, OqxB, aadA5, blaCTX-M-15, blaOXA-48, blaTEM-1B, dfrA17, erm(42), floR, mph(A), qacE, qnrS1, sitABCD, sul1
11A19CPO017	SAMN29503485	PRJNA855907	Escherichia	Escherichia coli	410	2019	11A	Central	N	no	no	blaOXA-181	1	ctg11A19017_32_OXA	12502	NA	NA	AA029	AA203	4811059	221045	104	NA	NA	1	3	Col(BS512), ColKP3, IncFIA, IncFIB(AP001918), IncFII(pRSB107), IncX3	aac(3)-IId, blaCMY-2, blaOXA-181, blaTEM-1B, mph(A), qnrS1, tet(B)
11A19CPO019A	SAMN29503487	PRJNA855907	Escherichia	Escherichia coli	227	2019	11A	Central	Y	no	yes	blaOXA-48	1	ch11A19019A	4656642	NA	NA	-	-	4983961	4656642	6	Tn6237	truncTn6237	5	5	IncFIB(AP001918), IncI1-I(Alpha), p0111	OqxA, OqxA, OqxB, OqxB, blaOXA-48, blaTEM-1B, dfrA17, erm(42), floR, sitABCD
11A19CPO021	SAMN29503489	PRJNA855907	Escherichia	Escherichia coli	410	2019	11A	Central	N	no	no	blaOXA-181	1	ctg11A19021_35_OXA	12502	NA	NA	AA029	AA203	4808357	222042	113	NA	NA	1	3	Col(BS512), ColKP3, IncFIA, IncFIB(AP001918), IncFII(pRSB107), IncX3	aac(6')-Ib-cr, aac(6')-Ib-cr, aadA5, blaCMY-2, blaOXA-1, blaOXA-181, blaTEM-1B, catB3, dfrA17, qacE, qnrS1, sul1, tet(B)
11A19CPO036	SAMN29503498	PRJNA855907	Escherichia	Escherichia coli	410	2019	11A	Central	N	no	no	blaOXA-181	1	ctg11A19036_36_OXA	12503	NA	NA	AA029	AA203	4819970	205713	117	NA	NA	1	3	Col(BS512), ColKP3, IncFIA, IncFIB(AP001918), IncFII(pRSB107), IncQ1, IncX3	aac(3)-IId, aadA5, aph(3'')-Ib, aph(6)-Id, blaCMY-2, blaOXA-181, blaTEM-1B, dfrA17, mph(A), qacE, qnrS1, sul1, sul2, tet(B)
11A19CPO097	SAMN29503518	PRJNA855907	Escherichia	Escherichia coli	38	2019	11A	Central	N	no	no	blaOXA-48	1	ctg11A19097_52_OXA	2231	NA	NA	AA004	-	5163567	219913	229	NA	NA	0	1	None	aac(3)-IId, aadA5, blaOXA-48, blaTEM-1B, catA1, dfrA17, mph(A), qacE, sul1, tet(D)
11A20CPO006	SAMN39841984	PRJNA855907	Escherichia	Escherichia coli	38	2020	11A	Central	Y	no	yes	blaOXA-48	1	ch11A20006	5293958	NA	NA	-	-	5361142	5293958	2	Tn6237	truncTn6237	1	1	None	aac(3)-IId, aadA5, blaCTX-M-99, blaOXA-48, dfrA17, mph(A), qacE, sul1
11A20CPO007	SAMN39841985	PRJNA855907	Escherichia	Escherichia coli	420	2020	11A	Central	N	no	no	blaOXA-48	1	ctg11A20007_17_OXA	4269	NA	NA	-	-	4623686	648383	71	NA	NA	0	1	None	blaOXA-48
11A20CPO009	SAMN29503526	PRJNA855907	Klebsiella	Klebsiella pneumoniae	320	2020	11A	Central	N	no	no	blaOXA-48	1	ctg11A20009_60_OXA	2231	NA	NA	AA035	AA213	5337437	166495	121	NA	NA	1	3	IncFIA(HI1), IncL, IncR	OqxA, OqxA, OqxB, OqxB, aac(6')-Ib-cr, aac(6')-Ib-cr, aph(3'')-Ib, aph(6)-Id, blaCTX-M-15, blaOXA-1, blaOXA-48, blaSHV-70, blaTEM-30, catB3, dfrA14, fosA, qnrB1, sul2
11A20CPO010A	SAMN29503527	PRJNA855907	Escherichia	Escherichia coli	1193	2020	11A	Central	Y	yes	no	blaOXA-181	1	p11A20010A_B	51479	AA836	AM772	AA029	AA203	5179272	4957446	13	Tn2013	Tn2013	12	11	Col(BS512), Col156, ColKP3, IncFIA, IncI1-I(Alpha), IncN2, IncX3	aac(3)-IId, blaCMY-146, blaOXA-181, blaTEM-1B, qnrS1
11A20CPO010B	SAMN29503528	PRJNA855907	Klebsiella	Klebsiella pneumoniae	273	2020	11A	Central	N	no	no	blaOXA-181	1	ctg11A20010B_62_OXA	12502	NA	NA	AA029	AA203	5666642	133838	149	NA	NA	3	10	Col440II, ColKP3, IncFIB(pNDM-Mar), IncM2, IncN2, IncX3	OqxA, OqxA, OqxB, OqxB, aac(3)-IIa, blaCTX-M-15, blaOXA-181, blaSHV-67, erm(B), fosA, mph(A), qnrS1
11A21CPO008	SAMN39841986	PRJNA855907	Escherichia	Escherichia coli	617	2021	11A	Central	N	no	no	blaOXA-181	1	ctg11A21008_71_OXA	12290	NA	NA	AA031	AA205	5075650	93244	522	NA	NA	3	5	ColKP3, IncFIA, IncFII(pRSB107)	aadA2, aph(3'')-Ib, aph(6)-Id, blaCTX-M-15, blaOXA-181, dfrA12, erm(B), mph(A), qacE, qnrS1, sul1, sul2, tet(B)
11A21CPO014	SAMN39841987	PRJNA855907	Escherichia	Escherichia coli	131	2021	11A	Central	N	no	no	blaOXA-181	1	ctg11A21014_35_OXA	13322	NA	NA	AA029	AA203	5144220	246032	162	NA	NA	1	4	ColKP3, IncB/O/K/Z, IncX3	blaCTX-M-15, blaOXA-181, qnrS1
11A21CPO017	SAMN39841988	PRJNA855907	Klebsiella	Klebsiella pneumoniae	441	2021	11A	Central	N	no	no	blaOXA-181	1	ctg11A21017_50_OXA	8571	NA	NA	AA029	AA203	5295194	153385	156	NA	NA	0	2	ColKP3, IncX3	blaCTX-M-15, blaOXA-181, blaSHV-198, fosA6, qnrS1
11A21CPO022	SAMN39841989	PRJNA855907	Citrobacter	Citrobacter werkmanii	novel	2021	11A	Central	N	no	no	blaOXA-181	1	ctg11A21022_28_OXA	12503	NA	NA	AA029	AA203	5182815	243269	113	NA	NA	0	1	ColKP3, IncFIB(K), IncX3	ARR-3, aac(3)-IV, aac(6')-Ib-cr, aac(6')-Ib-cr, aadA1, aph(3'')-Ib, aph(3')-Ia, aph(4)-Ia, aph(6)-Id, blaOXA-1, blaOXA-181, blaTEM-1B, bleO, catB3, cmlA1, dfrA1, dfrA12, floR, qnrS1, sul1, sul2, sul3, tet(A)
11A21CPO027	SAMN39841990	PRJNA855907	Klebsiella	Klebsiella pneumoniae	42	2021	11A	Central	N	no	no	blaOXA-181	1	ctg11A21027_73_OXA	18630	NA	NA	AA104	-	5494171	90444	158	NA	NA	5	9	Col(BS512), IncFIA(HI1), IncFIB(pQil), IncFII, IncR	ARR-3, OqxA, OqxA, OqxB, OqxB, aac(6')-Ib-Hangzhou, aac(6')-Ib-cr, aph(3')-Ia, blaCTX-M-15, blaOXA-181, blaSHV-148, blaTEM-1B, catA1, fosA, mph(A), rmtB, rmtF, sul2, tet(A)
11A21CPO036	SAMN39841991	PRJNA855907	Escherichia	Escherichia coli	38	2021	11A	Central	N	no	no	blaOXA-48	1	ctg11A21036_85_OXA	2231	NA	NA	AA004	AA169	5426921	155447	398	NA	NA	1	6	Col156, IncFIA, IncFII(pRSB107), IncI1-I(Alpha), IncY	aac(3)-IId, aadA5, aph(3'')-Ib, aph(6)-Id, blaCTX-M-15, blaOXA-48, blaTEM-1B, dfrA17, erm(B), mph(A), qacE, sul1, sul2, tet(B)
11A21CPO045	SAMN39841992	PRJNA855907	Raoultella	Raoultella ornithinolytica	novel	2021	11A	Central	N	no	no	blaOXA-181	1	ctg11A21045_33_OXA	50161	NA	NA	AA029	AA203	5756490	237235	92	NA	NA	0	3	ColKP3, IncX3	blaOXA-181, fosA, qnrS1
11A21CPO054A	SAMN39841993	PRJNA855907	Klebsiella	Klebsiella pneumoniae	3688	2021	11A	Central	N	no	no	blaOXA-181	1	ctg11A21054A_48_OXA	8568	NA	NA	AA029	AA203	5465571	230714	108	NA	NA	0	2	ColKP3, IncFIB(K), IncX3	OqxA, OqxA, OqxB, OqxB, aac(3)-IIa, aac(6')-Ib-cr, aac(6')-Ib-cr, aph(3'')-Ib, aph(6)-Id, blaCTX-M-15, blaOXA-1, blaOXA-181, blaSHV-89, blaTEM-1B, catB3, dfrA14, fosA6, qnrB1, qnrS1, sul2, tet(A)
11A21CPO054B	SAMN39841994	PRJNA855907	Escherichia	Escherichia coli	410	2021	11A	Central	N	no	no	blaOXA-181	1	ctg11A21054B_38_OXA	9812	NA	NA	AA029	AA203	4861082	221045	141	NA	NA	2	4	ColKP3, IncFIA, IncFIB(AP001918), IncFII(pRSB107), IncX3	aadA5, blaCMY-2, blaOXA-181, dfrA17, qacE, qnrS1, sul1, tet(B)
11A21CPO057A	SAMN39841995	PRJNA855907	Klebsiella	Klebsiella pneumoniae	101	2021	11A	Central	N	no	no	blaOXA-48	1	ctg11A21057A_85_OXA	2233	NA	NA	AA035	AA213	5669098	124276	193	NA	NA	2	6	Col440II, IncFIA(HI1), IncFIB(K), IncL, IncR	OqxA, OqxA, OqxB, OqxB, aadA1, aph(3'')-Ib, aph(6)-Id, blaCTX-M-15, blaOXA-1, blaOXA-48, blaOXA-9, blaSHV-100, blaTEM-1A, catB3, dfrA14, sul2, tet(D)
11A21CPO057B	SAMN39841996	PRJNA855907	Escherichia	Escherichia coli	8492	2021	11A	Central	N	no	no	blaOXA-48	1	ctg11A21057B_66_OXA	2231	NA	NA	AA035	AA213	5341825	173934	241	NA	NA	1	7	IncFII(pHN7A8), IncHI2, IncHI2A, IncL, p0111	ARR-2, aac(3)-IId, aadA17, aph(3')-Ia, aph(6)-Id, blaOXA-48, dfrA14, lnu(F), qnrS1, sul2, tet(A)
11A21CPO059	SAMN39841997	PRJNA855907	Raoultella	Raoultella planticola	novel	2021	11A	Central	N	no	no	blaOXA-181	1	ctg11A21059_23_OXA	50159	NA	NA	AA029	AA203	5562731	312571	59	NA	NA	0	1	ColKP3, IncX3	blaOXA-181, blaPLA-6A, qnrS1
11A21CPO080A	SAMN39841998	PRJNA855907	Klebsiella	Klebsiella pneumoniae	1296	2021	11A	Central	N	no	no	blaOXA-484	1	ctg11A21080A_54_OXA	8789	NA	NA	AA031	AA205	5559595	181906	165	NA	NA	1	5	ColKP3, IncFIA, IncFIB(K), IncFII(pRSB107)	OqxA, OqxA, OqxB, OqxB, aadA2, aph(3'')-Ib, aph(6)-Id, blaOXA-484, dfrA12, dfrA5, erm(B), mph(A), qacE, qnrS1, sul1, sul2, tet(A)
11A21CPO080B	SAMN39841999	PRJNA855907	Escherichia	Escherichia coli	1722	2021	11A	Central	N	no	no	blaOXA-484	1	ctg11A21080B_28_OXA	57197	NA	NA	AA071	-	5115299	137430	164	NA	NA	3	4	ColKP3, IncFIA, IncFII(pRSB107)	blaOXA-484, blaTEM-1B, catA1, qnrS1, tet(B)
11ACRGNY3029	SAMN39842000	PRJNA855907	Klebsiella	Klebsiella pneumoniae	831	2011	11A	Central	N	no	no	blaOXA-48	1	ctg11AY3029_22_OXA	2231	NA	NA	AA094	AA308	5537169	514320	64	NA	NA	0	1	IncFIB(K), IncFII(K)	OqxA, OqxA, OqxB, OqxB, aac(6')-Ib-cr, aac(6')-Ib-cr, blaOXA-1, blaOXA-48, blaSHV-155, catB3, fosA6
16A1213CRGN002	SAMN39842001	PRJNA855907	Klebsiella	Klebsiella pneumoniae	307	2012	16A	Central	N	no	no	blaOXA-48	1	ctg16A1213002_33_OXA	2231	NA	NA	AA035	AA213	5469457	470451	97	NA	NA	2	4	IncFIB(K), IncL	OqxA, OqxA, OqxB, OqxB, aac(3)-IIa, aac(6')-Ib-cr, aac(6')-Ib-cr, aph(3'')-Ib, aph(6)-Id, blaCTX-M-15, blaOXA-1, blaOXA-48, blaSHV-100, blaTEM-1B, catB3, dfrA14, fosA6, qnrB1, sul2, tet(A)
16A1314CRGN001	SAMN39842002	PRJNA855907	Klebsiella	Klebsiella pneumoniae	307	2013	16A	Central	N	no	no	blaOXA-48	1	ctg16A1314001_37_OXA	2231	NA	NA	AA035	AA213	5414670	307140	100	NA	NA	2	4	IncFIB(K), IncL	OqxA, OqxA, OqxB, OqxB, aac(3)-IIa, aac(6')-Ib-cr, aac(6')-Ib-cr, aph(3'')-Ib, aph(6)-Id, blaCTX-M-15, blaOXA-1, blaOXA-48, blaSHV-100, blaTEM-1B, catB3, dfrA14, fosA6, qnrB1, sul2, tet(A)
17A16CRGN002	SAMN39842003	PRJNA855907	Klebsiella	Klebsiella pneumoniae	1527	2016	17A	Central	Y	yes	no	blaOXA-48	1	p17A16002_A	248047	AA128	AL218	AA094	AA305	5658954	5401613	3	Tn1999	incomplete invTn1999.2	2	2	ColRNAI, IncFIB(K)	OqxA, OqxA, OqxB, OqxB, aac(3)-IIa, aac(6')-Ib-cr, aac(6')-Ib-cr, aac(6')-Ib-cr, aac(6')-Ib-cr, aph(3'')-Ib, aph(6)-Id, blaCTX-M-15, blaOXA-1, blaOXA-1, blaOXA-48, blaSHV-33, catB3, catB3, dfrA14, fosA6, qnrB1, sul2, tet(A)
17A17CRGN002	SAMN39842004	PRJNA855907	Escherichia	Escherichia coli	940	2017	17A	Central	Y	yes	no	blaOXA-181	1	p17A17002_B_OXA	51479	AA836	AM772	AA029	AA203	4912691	4709828	12	Tn2013	Tn2013	11	11	ColKP3, IncI1-I(Alpha), IncX3, pXuzhou21	aadA1, aph(3'')-Ib, aph(6)-Id, blaOXA-1, blaOXA-181, blaTEM-1B, catA1, dfrA14, qnrS1, sul2, tet(B)
17A18CPO001A	SAMN39842005	PRJNA855907	Klebsiella	Klebsiella pneumoniae	101	2018	17A	Central	N	no	no	blaOXA-48	1	ctg17A18001A_62_OXA	2231	NA	NA	AA035	-	5434016	192461	163	NA	NA	0	4	Col440II, IncFIA(HI1), IncR	OqxA, OqxA, OqxB, OqxB, aac(3)-IIa, aac(6')-Ib-cr, aac(6')-Ib-cr, blaCTX-M-15, blaOXA-1, blaOXA-48, blaSHV-100, catB3, dfrA14
17A19CPO001A	SAMN29503552	PRJNA855907	Escherichia	Escherichia coli	410	2019	17A	Central	N	no	no	blaOXA-181	1	ctg17A19001A_57_OXA	12503	NA	NA	AA031	AA205	5120228	122885	308	NA	NA	2	6	Col(BS512), ColKP3, IncI(Gamma), IncY	blaCMY-145, blaOXA-181, blaTEM-35, mph(A), qnrS1
17A19CPO002	SAMN29503553	PRJNA855907	Escherichia	Escherichia coli	617	2019	17A	Central	Y	yes	no	blaOXA-181	1	p17A19002_A	181094	AA365	AL751	AA067	AA265	5182418	4906798	4	Tn2013	Tn2013	3	3	Col(BS512), ColKP3, IncFIA, IncFIB(AP001918)	aac(6')-Ib-cr, aac(6')-Ib-cr, blaCTX-M-15, blaOXA-1, blaOXA-181, catA1, catB3, mph(A), qnrS1, sitABCD, tet(B)
17A19CPO003	SAMN29503554	PRJNA855907	Escherichia	Escherichia coli	4450	2019	17A	Central	N	no	no	blaOXA-181	1	ctg17A19003_57_OXA	6692	NA	NA	AA029	AA203	4919289	148726	222	NA	NA	5	9	ColKP3, IncFIB(H89-PhagePlasmid), IncI(Gamma), IncX3, IncY	aadA5, blaCMY-42, blaCTX-M-15, blaOXA-181, blaTEM-1B, dfrA17, mph(A), qnrS1, sul2
17A19CPO005	SAMN29503556	PRJNA855907	Escherichia	Escherichia coli	410	2019	17A	Central	N	no	no	blaOXA-181	1	ctg17A19005_32_OXA	12502	NA	NA	AA029	AA203	5009484	273410	104	NA	NA	2	6	Col(BS512), ColKP3, IncFIA, IncFIB(AP001918), IncI(Gamma), IncX3, IncY	aac(6')-Ib-cr, aac(6')-Ib-cr, blaCTX-M-15, blaOXA-1, blaOXA-181, catB3, qnrS1, sitABCD
18A16CRGN001B	SAMN39842006	PRJNA855907	Escherichia	Escherichia coli	38	2016	18A	Central	Y	no	yes	blaOXA-48	1	ch18A16001B	5225745	NA	NA	-	-	5225745	5225745	1	Tn6237	Tn6237	0	0	None	aac(3)-IId, aadA5, blaCTX-M-99, blaCTX-M-99, blaOXA-48, blaTEM-1B, dfrA17, mph(A), qacE, sul1
18A17CRGN001A	SAMN39842007	PRJNA855907	Klebsiella	Klebsiella pneumoniae	22	2017	18A	Central	Y	yes	no	blaOXA-48	1	p18A17001A_D	63589	AB871	AO777	AA035	AA213	5782348	5261152	6	Tn1999	invTn1999.2	5	5	IncFIB(K), IncFIB(pKPHS1), IncL	OqxA, OqxA, OqxB, OqxB, aac(3)-IIa, aac(6')-Ib, aac(6')-Ib-cr, aac(6')-Ib-cr, aac(6')-Ib-cr, aadA1, aph(3'')-Ib, aph(6)-Id, blaCTX-M-15, blaOXA-1, blaOXA-48, blaOXA-9, blaSHV-12, blaSHV-99, blaTEM-1A, catB3, dfrA14, fosA6, qnrB1, sul2, tet(A)
18A17CRGN001B	SAMN39842008	PRJNA855907	Escherichia	Escherichia coli	10	2017	18A	Central	N	no	no	blaOXA-48	1	ctg18A17001B_77_OXA	2231	NA	NA	AA067	AA267	4790105	125546	156	NA	NA	4	7	IncFIB(AP001918), IncL, IncX4	aac(6')-Ib-cr, aac(6')-Ib-cr, aadA1, aadA2, aph(3'')-Ib, aph(3')-Ia, aph(6)-Id, blaCTX-M-15, blaOXA-1, blaOXA-48, blaTEM-1B, catB3, cmlA1, dfrA14, mph(A), sitABCD, sul3, tet(A), tet(B)
21C20CPO004	SAMN29503568	PRJNA855907	Citrobacter	Citrobacter werkmanii	novel	2020	21C	Central	Y	yes	no	blaOXA-181	1	p21C20004_A	91202	AA836	AM770	AA029	AA203	5316630	5225428	2	Tn2013	Tn2013	1	1	ColKP3, IncFIB(K), IncX3	ARR-3, aac(3)-IV, aac(6')-Ib-cr, aac(6')-Ib-cr, aadA1, aadA1, aadA2, aadA8b, aph(3'')-Ib, aph(3')-Ia, aph(4)-Ia, aph(6)-Id, blaOXA-1, blaOXA-181, blaTEM-1B, bleO, catB3, cmlA1, dfrA1, dfrA12, floR, qacE, qacE, qnrS1, sul1, sul1, sul1, sul2, sul3, tet(A), tet(A)
21D20CPO003A	SAMN29503574	PRJNA855907	Klebsiella	Klebsiella pneumoniae	231	2020	21D	Central	N	no	no	blaOXA-232	1	ctg21D20003A_109_OXA	5944	NA	NA	AA030	AA204	5476472	72183	175	NA	NA	2	8	ColKP3, IncFIA, IncFIB(pQil), IncX4	ARR-3, OqxA, OqxA, aac(6')-Ib-Hangzhou, aac(6')-Ib-cr, blaCTX-M-15, blaOXA-232, blaSHV-66, blaTEM-57, catA1, mph(A), qacE, qnrS1, rmtF, sul1
21D21CPO001	SAMN39842009	PRJNA855907	Raoultella	Raoultella ornithinolytica	novel	2021	21D	Central	N	no	no	blaOXA-181	1	ctg21D21001_45_OXA	12502	NA	NA	AA029	AA203	5583811	225967	101	NA	NA	0	1	ColKP3, IncFIB(K), IncX3	blaOXA-181, fosA, qnrS1
21E16CRGN001	SAMN39842010	PRJNA855907	Klebsiella	Klebsiella pneumoniae	17	2016	21E	Central	N	no	no	blaOXA-48	1	ctg21E16001_44_OXA	2231	NA	NA	AA035	AA213	5663093	505622	222	NA	NA	0	5	IncFIB(K), IncFIB(pNDM-Mar), IncFII(K), IncHI1B(pNDM-MAR), IncM1	OqxA, OqxA, OqxB, OqxB, aac(3)-IIa, aac(6')-Ib-cr, aac(6')-Ib-cr, aadA5, aph(3'')-Ib, aph(3')-VIb, aph(6)-Id, blaCTX-M-14b, blaCTX-M-15, blaOXA-1, blaOXA-48, blaSHV-96, catB3, dfrA14, dfrA17, fosA, mph(A), qacE, qnrB1, sul1, sul2, tet(A)
21E18CPO002	SAMN39842011	PRJNA855907	Escherichia	Escherichia coli	3030	2018	21E	Central	N	no	no	blaOXA-181	1	ctg21E18002_61_OXA	12502	NA	NA	AA029	AA203	5038811	109736	469	NA	NA	1	4	ColKP3, IncC, IncFIB(pB171), IncFII(pHN7A8), IncX3	blaCTX-M-15, blaDHA-1, blaOXA-181, blaTEM-1B, dfrA17, mph(A), qacE, qepA4, qnrB4, qnrS1, sul1, tet(B)
21E19CPO014	SAMN29503586	PRJNA855907	Klebsiella	Klebsiella pneumoniae	5785	2019	21E	Central	N	no	no	blaOXA-232	1	ctg21E19014x1_44_OXA	5934	NA	NA	AA030	AA204	5656471	343291	128	NA	NA	1	6	Col156, ColKP3, IncFIA, IncFIB(AP001918), IncFIB(pQil), IncFII(pRSB107)	OqxA, OqxA, aadA5, blaCTX-M-15, blaOXA-232, blaSHV-100, blaTEM-1B, catA1, dfrA17, erm(B), mph(A), qacE, qnrS1, sul1
21E20CPO004	SAMN29503590	PRJNA855907	Escherichia	Escherichia coli	617	2020	21E	Central	N	no	no	blaOXA-181	1	ctg21E20004_74_OXA	12502	NA	NA	AA029	AA203	5065412	91047	266	NA	NA	0	7	Col8282, ColKP3, IncFIA, IncX3	aac(6')-Ib-cr, aac(6')-Ib-cr, aadA5, aph(3'')-Ib, aph(6)-Id, blaCTX-M-55, blaOXA-1, blaOXA-181, catB3, fosA3, mph(A), qacE, qepA4, qnrS1, sul1, sul2, tet(A), tet(B)
21E21CPO004	SAMN39842012	PRJNA855907	Escherichia	Escherichia coli	617	2021	21E	Central	N	no	no	blaOXA-181	1	ctg21E21004_73_OXA	8567	NA	NA	AA029	AA203	4880857	105630	254	NA	NA	0	6	Col8282, ColKP3, IncFIA	aadA5, aph(3'')-Ib, aph(6)-Id, blaCTX-M-55, blaOXA-181, dfrA17, fosA3, mph(A), qacE, qepA4, qnrS1, sul1, sul2, tet(A), tet(B)
24A16CRGN010	SAMN39842013	PRJNA855907	Escherichia	Escherichia coli	770	2016	24A	Central	Y	yes	no	blaOXA-232, blaOXA-48	2	p24A16010_G	63589, 6137	AB871, AB484	AO777, AO082	AA035, AA030	AA213, AA204	5878389	5484252	12	Tn1999, Tn2013	Tn1999.2, truncTn2013	11	11	Col156, ColKP3, IncB/O/K/Z, IncFIB(AP001918), IncL, IncR	aadA1, blaOXA-232, blaOXA-48, blaTEM-1B, blaTEM-1B, dfrA12, sul3, tet(A)
24A17CRGN018A	SAMN39842014	PRJNA855907	Klebsiella	Klebsiella pneumoniae	307	2017	24A	Central	N	no	no	blaOXA-48	1	ctg24A17018A_70_OXA	2231	NA	NA	AA094	AA304	5582796	155616	128	NA	NA	3	6	ColRNAI, IncFIB(K), IncL	OqxA, OqxA, OqxB, OqxB, aph(3'')-Ib, aph(6)-Id, blaCTX-M-15, blaOXA-48, blaSHV-100, blaTEM-206, dfrA14, fosA6, qnrB1, sul2, tet(A)
24A17CRGN027	SAMN39842015	PRJNA855907	Klebsiella	Klebsiella pneumoniae	45	2017	24A	Central	Y	yes	no	blaOXA-48	1	p24A17027_D	63589	AB871	AO777	AA035	AA213	5611998	5248692	5	Tn1999	insertion	4	4	Col156, IncFIA(HI1), IncFII(29), IncL, IncR	OqxA, OqxA, OqxB, OqxB, aac(6')-Ib-cr, aac(6')-Ib-cr, blaCTX-M-15, blaOXA-1, blaOXA-48, blaSHV-148, blaTEM-30, catB3, dfrA14, fosA, qnrB1, tet(A)
24A18CPO018	SAMN39842016	PRJNA855907	Escherichia	Escherichia coli	38	2018	24A	Central	Y	no	yes	blaOXA-48	1	ch24A18018_OXA	4391648	NA	NA	-	-	5311759	4391648	63	Tn6237	truncTn6237	1	1	Col(BS512)	aac(3)-IId, aadA5, blaCTX-M-99, blaOXA-48, blaTEM-1B, dfrA17, mph(A), qacE, sul1
24A19CPO031	SAMN29503622	PRJNA855907	Klebsiella	Klebsiella aerogenes	137	2019	24A	Central	N	no	no	blaOXA-48	1	ctg24A19031_30_OXA	2231	NA	NA	-	-	5378799	249998	73	NA	NA	3	3	IncU	aac(6')-Ib-cr, aac(6')-Ib3, blaGES-1, blaOXA-48
24A20CPO006	SAMN39842017	PRJNA855907	Klebsiella	Klebsiella pneumoniae	134	2020	24A	Central	Y	yes	no	blaOXA-48	1	p24A20006_C	62812	AB871	AO777	AA035	AA213	5582683	5267364	5	Tn1999	invTn1999.1	4	4	IncFIB(K), IncL	OqxA, OqxA, OqxB, OqxB, blaOXA-48, blaSHV-60, fosA
24A21CPO008	SAMN39842018	PRJNA855907	Raoultella	Raoultella ornithinolytica	novel	2021	24A	Central	N	no	no	blaOXA-181	1	ctg24A21008_22_OXA	50161	NA	NA	AA029	AA203	5689395	357764	79	NA	NA	1	2	Col(IMGS31), ColKP3, IncX3	blaOXA-181, fosA, qnrS1
28A18CPO003A	SAMN39842019	PRJNA855907	Escherichia	Escherichia coli	156	2018	28A	West	Y	yes	no	blaOXA-181, blaOXA-181	2	p28A18003A_E	51479, 7337	AA836, AB484	AM772, AO082	AA029, AA030	AA203, AA204	5108764	4820668	7	Tn2013, Tn2013	Tn2013, ISKpn26 insertion	6	5	Col(BS512), ColKP3, ColKP3, IncI1-I(Alpha), IncX3	aadA5, blaCTX-M-15, blaCTX-M-15, blaOXA-181, blaOXA-181, dfrA17, mph(A), qacE, qnrS1, qnrS1, sul1
28B19CPO002	SAMN29503635	PRJNA855907	Escherichia	Escherichia coli	2083	2019	28A	West	N	no	no	blaOXA-181	1	ctg28B19002_46_OXA	12502	NA	NA	AA029	AA203	5119621	165214	246	NA	NA	2	7	ColKP3, IncFIA, IncFIB(AP001918), IncFIB(H89-PhagePlasmid), IncI(Gamma), IncQ1, IncX3	aac(3)-IId, aac(6')-Ib-cr, aac(6')-Ib-cr, aadA5, aph(3'')-Ib, aph(6)-Id, blaCMY-42, blaCTX-M-15, blaOXA-181, blaTEM-1B, dfrA17, qacE, qnrS1, sul1, sul2, tet(B)
29A16CRGN001	SAMN39842020	PRJNA855907	Citrobacter	Citrobacter freundii	22	2016	29A	Central	N	no	no	blaOXA-204	1	ctg29A16001_78_OXA	1891	NA	NA	AA121	AA344	5817517	272655	190	NA	NA	3	6	IncC, IncX1, pKPC-CAV1193, pKPC-CAV1321	ARR-3, aac(3)-IId, aac(6')-Ib-cr, aac(6')-Ib-cr, aadA1, aph(3'')-Ib, aph(6)-Id, blaCMY-4, blaCMY-48, blaOXA-1, blaOXA-204, blaTEM-1B, catB3, dfrA1, mph(A), qacE, sul1, sul2, tet(A), tet(B)
29A16CRGN003	SAMN39842021	PRJNA855907	Citrobacter	Citrobacter freundii	22	2016	29A	Central	N	no	no	blaOXA-204	1	ctg29A16003_15_OXA	131734	NA	NA	-	-	5530433	228625	130	NA	NA	3	5	IncC, IncX1, pKPC-CAV1193	ARR-3, aac(6')-Ib-cr, aac(6')-Ib-cr, aadA1, aph(3'')-Ib, aph(6)-Id, blaCMY-4, blaCMY-48, blaOXA-1, blaOXA-204, catB3, dfrA1, mph(A), qacE, sul1, sul2, tet(A)
29A19CPO001	SAMN29503636	PRJNA855907	Citrobacter	Citrobacter freundii	22	2019	29A	Central	N	no	no	blaOXA-204	1	ctg29A19001_78_OXA	1810	NA	NA	AA121	AA344	5672742	272479	149	NA	NA	3	6	IncC, IncX1, pKPC-CAV1193, pKPC-CAV1321	ARR-3, aac(3)-IId, aac(6')-Ib-cr, aac(6')-Ib-cr, aadA1, aph(3'')-Ib, aph(6)-Id, blaCMY-4, blaCMY-48, blaOXA-1, blaOXA-204, blaTEM-1B, catB3, dfrA1, mph(A), qacE, sul1, sul2, tet(A)
29A19CPO012A	SAMN29503648	PRJNA855907	Citrobacter	Citrobacter freundii	22	2019	29A	Central	N	no	no	blaOXA-204	1	ctg29A19012A_96_OXA	1891	NA	NA	AA121	AA344	5599392	120010	150	NA	NA	3	6	IncC, IncX1, pKPC-CAV1193, repA(pKOX)	ARR-3, aac(3)-IId, aac(6')-Ib-cr, aac(6')-Ib-cr, aadA1, aph(3'')-Ib, aph(6)-Id, blaCMY-4, blaCMY-48, blaOXA-1, blaOXA-204, blaTEM-1B, catB3, dfrA1, mph(A), qacE, sul1, sul2, tet(A)
29A19CPO016	SAMN29503651	PRJNA855907	Citrobacter	Citrobacter freundii	22	2019	29A	Central	Y	yes	yes	blaOXA-204, blaOXA-204	2	p29A19016_B	293844	AC843	AQ458	AA121	AA344	5975304	5300676	5	Tn6750, prophage	Tn2016 intact ISEcp1, Tn6750 variant	4	4	IncC, IncX1, pKPC-CAV1193, pKPC-CAV1321	ARR-3, aac(3)-IId, aac(6')-Ib-cr, aac(6')-Ib-cr, aadA1, aph(3'')-Ib, aph(6)-Id, blaCMY-4, blaCMY-48, blaOXA-1, blaOXA-204, blaOXA-204, blaTEM-1B, catB3, dfrA1, mph(A), qacE, sul1, sul2, sul2, tet(A), tet(B)
29A19CPO019	SAMN29503654	PRJNA855907	Citrobacter	Citrobacter freundii	22	2019	29A	Central	N	no	no	blaOXA-204	1	ctg29A19019_83_OXA	1891	NA	NA	AA121	AA344	5845600	228328	196	NA	NA	0	4	IncC, IncX1, pKPC-CAV1193, pKPC-CAV1321	ARR-3, aac(3)-IId, aac(6')-Ib-cr, aac(6')-Ib-cr, aadA1, aph(3'')-Ib, aph(6)-Id, blaCMY-4, blaCMY-48, blaOXA-1, blaOXA-204, blaTEM-1B, catB3, dfrA1, mph(A), qacE, sul1, sul2, tet(A), tet(B)
29A19CPO020	SAMN29503655	PRJNA855907	Citrobacter	Citrobacter freundii	22	2019	29A	Central	N	no	no	blaOXA-204	1	ctg29A19020_79_OXA	1891	NA	NA	AA121	AA344	5802152	228328	182	NA	NA	1	4	IncC, IncX1, pKPC-CAV1193, pKPC-CAV1321	ARR-3, aac(3)-IId, aac(6')-Ib-cr, aac(6')-Ib-cr, aadA1, aph(3'')-Ib, aph(6)-Id, blaCMY-4, blaCMY-48, blaOXA-1, blaOXA-204, blaTEM-1B, catB3, dfrA1, mph(A), qacE, sul1, sul2, tet(A), tet(B)
29A19CPO021	SAMN29503656	PRJNA855907	Citrobacter	Citrobacter freundii	22	2019	29A	Central	N	no	no	blaOXA-204	1	ctg29A19021_77_OXA	1891	NA	NA	AA121	AA344	5845659	236778	181	NA	NA	0	4	IncC, IncX1, pKPC-CAV1193, pKPC-CAV1321	ARR-3, aac(3)-IId, aac(6')-Ib-cr, aac(6')-Ib-cr, aadA1, aph(3'')-Ib, aph(6)-Id, blaCMY-4, blaCMY-48, blaOXA-1, blaOXA-204, blaTEM-1B, catB3, dfrA1, mph(A), qacE, sul1, sul2, tet(A), tet(B)
29A19CPO022	SAMN29503657	PRJNA855907	Citrobacter	Citrobacter freundii	22	2019	29A	Central	N	no	no	blaOXA-204	1	ctg29A19022_88_OXA	1891	NA	NA	AA121	AA344	5873854	171266	239	NA	NA	2	6	IncC, IncX1, pKPC-CAV1193, pKPC-CAV1321	ARR-3, aac(3)-IId, aac(6')-Ib-cr, aac(6')-Ib-cr, aadA1, aph(3'')-Ib, aph(6)-Id, blaCMY-4, blaCMY-48, blaOXA-1, blaOXA-204, blaTEM-1B, catB3, dfrA1, mph(A), qacE, sul1, sul2, tet(A), tet(B)
29A20CPO001	SAMN29503658	PRJNA855907	Citrobacter	Citrobacter freundii	22	2020	29A	Central	Y	yes	yes	blaOXA-204, blaOXA-204	2	p29A20001_A	314174	AC843	AQ458	AA121	AA344	5660258	5272040	4	Tn6750, prophage	Tn2016 intact ISEcp2, Tn6750 variant	3	3	IncC, IncX1, pKPC-CAV1193	ARR-3, aac(3)-IId, aac(6')-Ib-cr, aac(6')-Ib-cr, aadA1, aph(3'')-Ib, aph(6)-Id, blaCMY-4, blaCMY-48, blaOXA-1, blaOXA-204, blaOXA-204, blaTEM-1B, catB3, dfrA1, mph(A), qacE, sul1, sul2, sul2, tet(A)
29A20CPO002	SAMN29503659	PRJNA855907	Citrobacter	Citrobacter freundii	22	2020	29A	Central	N	no	no	blaOXA-204	1	ctg29A20002_80_OXA	1133	NA	NA	AA121	AA344	5555413	204538	149	NA	NA	1	3	IncC, IncX1, pKPC-CAV1193	ARR-3, aac(3)-IId, aac(6')-Ib-cr, aac(6')-Ib-cr, aadA1, aph(3'')-Ib, aph(6)-Id, blaCMY-4, blaCMY-48, blaOXA-1, blaOXA-204, blaTEM-1B, catB3, dfrA1, mph(A), qacE, sul1, sul2, tet(A)
29A20CPO003	SAMN29503660	PRJNA855907	Citrobacter	Citrobacter freundii	22	2020	29A	Central	N	no	no	blaOXA-204	1	ctg29A20003_88_OXA	1890	NA	NA	AA121	AA344	5781134	204554	144	NA	NA	2	5	IncC, IncX1, pKPC-CAV1193, pKPC-CAV1321	ARR-3, aac(3)-IId, aac(6')-Ib-cr, aac(6')-Ib-cr, aadA1, aph(3'')-Ib, aph(6)-Id, blaCMY-4, blaCMY-48, blaOXA-1, blaOXA-204, blaTEM-1B, catB3, dfrA1, mph(A), qacE, sul1, sul2, tet(A), tet(B)
29A20CPO004	SAMN29503661	PRJNA855907	Citrobacter	Citrobacter freundii	22	2020	29A	Central	N	no	no	blaOXA-204	1	ctg29A20004_65_OXA	1891	NA	NA	AA121	AA344	5529319	204565	139	NA	NA	2	5	IncC, IncX1, pKPC-CAV1193	ARR-3, aac(3)-IId, aac(6')-Ib-cr, aac(6')-Ib-cr, aadA1, blaCMY-4, blaCMY-48, blaOXA-1, blaOXA-204, blaTEM-1B, catB3, dfrA1, mph(A), qacE, sul1, sul2
29A20CPO008	SAMN29503665	PRJNA855907	Citrobacter	Citrobacter freundii	22	2020	29A	Central	Y	yes	yes	blaOXA-204, blaOXA-204	2	p29A20008_B	292592	AC843	AQ458	AA121	AA344	5978657	5305281	5	Tn6750, prophage	Tn2016 intact ISEcp3, Tn6750 variant	4	4	IncC, IncX1, pKPC-CAV1193, pKPC-CAV1321	ARR-3, aac(3)-IId, aac(6')-Ib-cr, aac(6')-Ib-cr, aadA1, aph(3'')-Ib, aph(6)-Id, blaCMY-4, blaCMY-48, blaOXA-1, blaOXA-204, blaOXA-204, blaTEM-1B, catB3, dfrA1, mph(A), qacE, sul1, sul2, sul2, tet(A), tet(B)
29A20CPO023	SAMN29503677	PRJNA855907	Citrobacter	Citrobacter freundii	22	2020	29A	Central	N	no	no	blaOXA-204	1	ctg29A20023_91_OXA	1891	NA	NA	AA121	AA344	5844367	173131	197	NA	NA	1	5	IncC, IncX1, pKPC-CAV1193, pKPC-CAV1321	ARR-3, aac(3)-IId, aac(6')-Ib-cr, aac(6')-Ib-cr, aadA1, aph(3'')-Ib, aph(6)-Id, blaCMY-4, blaCMY-48, blaOXA-1, blaOXA-204, blaTEM-1B, catB3, dfrA1, mph(A), qacE, sul1, sul2, tet(A), tet(B)
29A21CPO004	SAMN39842022	PRJNA855907	Citrobacter	Citrobacter freundii	22	2021	29A	Central	Y	yes	yes	blaOXA-204, blaOXA-204	2	p29A21004_A	197998	AC843	AQ458	AA121	AA344	5574228	5302186	4	Tn6750, prophage	Tn2016 intact ISEcp4, Tn6750 variant	3	3	IncX1, pKPC-CAV1193	ARR-3, aac(3)-IId, aac(6')-Ib-cr, aac(6')-Ib-cr, aadA1, aph(3'')-Ib, aph(6)-Id, blaCMY-48, blaOXA-1, blaOXA-204, blaOXA-204, blaTEM-1B, catB3, dfrA1, mph(A), qacE, sul1, sul2, tet(A)
29A21CPO005	SAMN39842023	PRJNA855907	Citrobacter	Citrobacter freundii	22	2021	29A	Central	N	no	no	blaOXA-204	1	ctg29A21005_92_OXA	1891	NA	NA	AA121	AA344	5829613	156242	206	NA	NA	0	4	IncC, IncX1, pKPC-CAV1193, pKPC-CAV1321	ARR-3, aac(3)-IId, aac(6')-Ib-cr, aac(6')-Ib-cr, aadA1, aph(3'')-Ib, aph(6)-Id, blaCMY-4, blaCMY-48, blaOXA-1, blaOXA-204, blaTEM-1B, catB3, dfrA1, mph(A), qacE, sul1, sul2, tet(A), tet(B)
29A21CPO007	SAMN39842024	PRJNA855907	Citrobacter	Citrobacter freundii	22	2021	29A	Central	N	no	no	blaOXA-204	1	ctg29A21007_66_OXA	1891	NA	NA	AA121	AA344	5532061	173185	143	NA	NA	3	5	IncC, IncX1, pKPC-CAV1193	ARR-3, aac(3)-IId, aac(6')-Ib-cr, aac(6')-Ib-cr, aadA1, blaCMY-4, blaCMY-48, blaOXA-1, blaOXA-204, blaTEM-1B, catB3, dfrA1, mph(A), qacE, sul1, sul2
31A15CRGN003	SAMN39842025	PRJNA855907	Klebsiella	Klebsiella pneumoniae	395	2015	31A	Central	Y	yes	no	blaOXA-48	1	p31A15003_C_OXA	65499	AB871	AO777	AA035	AA213	5774596	5429546	6	Tn1999	invTn1999.2	5	5	IncFIB(K), IncFII(K), IncL, IncR	OqxA, OqxA, OqxB, OqxB, aac(3)-IIa, aac(6')-Ib-cr, aac(6')-Ib-cr, aadA2, aph(3')-Ia, blaCTX-M-15, blaOXA-1, blaOXA-48, blaSHV-182, blaTEM-1B, catA1, catB3, dfrA1, fosA, mph(A), qacE, qacE, qnrS1, sul1, sul1, tet(A)
31A18CPO004	SAMN39842026	PRJNA855907	Klebsiella	Klebsiella oxytoca	153	2018	31A	Central	Y	yes	no	blaOXA-181	1	p31A18004_C_OXA	51479	AA836	AM772	AA029	AA203	6403112	3925625	18	Tn2013	Tn2013	5	5	ColKP3, IncA, IncFIB(K), IncX3	aac(3)-VIa, ant(3'')-Ia, blaOXA-181, blaOXY-2-8, qacE, qnrS1, sul1
31A21CPO001	SAMN39842027	PRJNA855907	Klebsiella	Klebsiella pneumoniae	101	2021	31A	Central	N	no	no	blaOXA-48	1	ctg31A21001_81_OXA	2231	NA	NA	AA035	AA213	5570766	165176	141	NA	NA	1	5	IncFIA(HI1), IncM1, IncR	OqxA, OqxA, OqxB, OqxB, aac(6')-Ib, aac(6')-Ib-cr, aadA1, blaCTX-M-16, blaOXA-48, blaOXA-9, blaSHV-100, blaTEM-1A, dfrA14, mph(A), tet(D)
31B16CRGN003	SAMN39842028	PRJNA855907	Klebsiella	Klebsiella pneumoniae	15	2016	31B	Central	N	no	no	blaOXA-48	1	ctg31B16003_26_OXA	44224	NA	NA	AA035	AA213	5759599	323821	119	NA	NA	2	6	ColRNAI, IncC, IncL, IncR	OqxA, OqxA, OqxB, OqxB, aac(6')-Ib-cr, aac(6')-Ib-cr, aph(3'')-Ib, aph(6)-Id, blaCTX-M-15, blaOXA-1, blaOXA-48, blaSHV-100, blaTEM-1B, catB3, dfrA14, floR, fosA6, qnrB1, sul2, tet(A)
31B17CRGN003	SAMN39842029	PRJNA855907	Escherichia	Escherichia coli	636	2017	31B	Central	Y	yes	no	blaOXA-181	1	p31B17003_C	52307	AA836	AM772	AA029	AA203	5293148	4999965	8	Tn2013	invTn2013	7	7	Col440II, ColRNAI, IncFIA, IncFIB(AP001918), IncFII(pRSB107), IncQ1, IncX3, IncY	aac(3)-IId, aadA1, aadA2, aph(3'')-Ib, aph(6)-Id, blaCTX-M-15, blaCTX-M-15, blaOXA-181, blaTEM-1B, blaTEM-1B, catA1, dfrA1, dfrA12, mph(A), qacE, qnrS1, sitABCD, sul1, sul2, tet(B)
31B18CPO003	SAMN39842030	PRJNA855907	Escherichia	Escherichia coli	167	2018	31B	Central	Y	yes	no	blaOXA-48	1	p31B18003_A_OXA	63453	AB871	AO777	AA035	AA213	5227657	4917843	6	Tn1999	invTn1999.2	2	4	IncFIA, IncFIB(AP001918), IncI(Gamma), IncL	aac(3)-IIa, aac(6')-Ib-cr, aac(6')-Ib-cr, aadA5, blaCMY-148, blaCTX-M-15, blaOXA-1, blaOXA-48, catB3, dfrA17, qacE, sitABCD, sul1, tet(B)
31B18CPO008	SAMN39842031	PRJNA855907	Klebsiella	Klebsiella pneumoniae	35	2018	31B	Central	N	no	no	blaOXA-48	1	ctg31B18008_37_OXA	2231	NA	NA	AA035	AA213	5419049	321157	102	NA	NA	1	3	IncFIB(K), IncL	OqxA, OqxA, OqxB, OqxB, blaOXA-48, fosA6, tet(D)
31B19CPO003	SAMN29503698	PRJNA855907	Escherichia	Escherichia coli	410	2019	31B	Central	N	no	no	blaOXA-181	1	ctg31B19003_34_OXA	12503	NA	NA	AA029	AA203	4862310	233287	120	NA	NA	2	4	Col(BS512), ColKP3, IncFIA, IncFIB(AP001918), IncFII(pRSB107), IncX3	aac(3)-IId, aac(6')-Ib-cr, aac(6')-Ib-cr, aadA5, blaCMY-2, blaCTX-M-15, blaOXA-1, blaOXA-181, blaTEM-1B, catB3, dfrA17, qacE, qnrS1, sul1, tet(B)
31B19CPO005	SAMN29503699	PRJNA855907	Escherichia	Escherichia coli	410	2019	31B	Central	N	no	no	blaOXA-181	1	ctg31B19005_37_OXA	12502	NA	NA	AA029	AA203	4857987	204313	124	NA	NA	2	4	Col(BS512), ColKP3, IncFIA, IncFIB(AP001918), IncFII(pRSB107), IncX3	aac(3)-IId, aac(6')-Ib-cr, aac(6')-Ib-cr, aadA5, blaCMY-2, blaCTX-M-15, blaOXA-1, blaOXA-181, blaTEM-1B, catB3, dfrA17, qacE, qnrS1, sul1, tet(B)
31B19CPO008	SAMN29503702	PRJNA855907	Escherichia	Escherichia coli	410	2019	31B	Central	Y	yes	no	blaOXA-181	1	p31B19008_B	51479	AA836	AM772	AA029	AA203	4949776	4796908	4	Tn2013	Tn2013	3	3	Col(BS512), ColKP3, IncFIA, IncFIB(AP001918), IncFII(pAMA1167-NDM-5), IncQ1, IncX3	aac(3)-IId, aac(6')-Ib-cr, aac(6')-Ib-cr, aadA5, aph(3'')-Ib, aph(6)-Id, blaCMY-2, blaCTX-M-15, blaOXA-1, blaOXA-181, blaTEM-1B, blaTEM-1B, catB3, dfrA17, mph(A), qacE, qnrS1, sul1, sul2, tet(B)
31B19CPO010A	SAMN29503704	PRJNA855907	Klebsiella	Klebsiella pneumoniae	231	2019	31B	Central	Y	yes	no	blaOXA-232	1	p31B19010A_C	6141	AB484	AO082	AA030	AA204	5673602	5454363	6	Tn2013	truncTn2013	5	5	ColKP3, IncFIA, IncFIB(pQil), IncFII(pAMA1167-NDM-5)	ARR-3, OqxA, OqxA, OqxB, OqxB, aac(6')-Ib-Hangzhou, aac(6')-Ib-cr, aadA2, blaCTX-M-15, blaCTX-M-15, blaCTX-M-186, blaOXA-232, blaSHV-100, blaTEM-70, catA1, dfrA12, erm(B), mph(A), qacE, qnrS1, rmtF, sitABCD, sul1
31B19CPO019A	SAMN29503714	PRJNA855907	Escherichia	Escherichia coli	167	2019	31B	Central	Y	no	yes	blaOXA-244	1	ch31B19019A	4917630	NA	NA	-	-	5084511	4917630	2	Tn51098	truncTn51098	1	1	IncFIA, IncFIB(AP001918)	aac(6')-Ib-cr, aac(6')-Ib-cr, aadA1, aadA5, blaCTX-M-15, blaOXA-1, blaOXA-244, catB3, dfrA17, erm(B), mph(A), qacE, qacE, sitABCD, sul1, sul1, tet(B)
31B19CPO033	SAMN29503725	PRJNA855907	Escherichia	Escherichia coli	novel	2019	31B	Central	N	no	no	blaOXA-181	1	ctg31B19033_67_OXA	12502	NA	NA	AA029	AA203	4915620	106182	209	NA	NA	2	5	ColKP3, IncFIA, IncFII, IncI(Gamma), IncX3	blaOXA-181, blaTEM-35, qnrS1, tet(B)
31B21CPO003	SAMN39842032	PRJNA855907	Klebsiella	Klebsiella pneumoniae	2731	2021	31B	Central	N	no	no	blaOXA-48	1	ctg31B21003_72_OXA	2231	NA	NA	AA035	-	5390530	122159	137	NA	NA	0	3	None	OqxA, OqxA, OqxB, OqxB, blaOXA-48, blaSHV-81, fosA6
32A16CRGN002A	SAMN39842033	PRJNA855907	Escherichia	Escherichia coli	38	2016	32A	Central	Y	no	yes	blaOXA-244	1	ch32A16002A	5249063	NA	NA	-	-	5341984	5249063	2	Tn51098	Tn51098	1	1	None	aadA2, blaCTX-M-14, blaOXA-244, dfrA12, erm(B), mph(A), qacE, sul1
32A16CRGN004B	SAMN39842034	PRJNA855907	Klebsiella	Klebsiella pneumoniae	147	2016	32A	Central	Y	no	yes	blaOXA-181, blaOXA-181	2	ch32A16004B	5374370	NA	NA	-	-	5543922	5374370	3	Tn2013	trunc2013	2	2	IncFII, IncFII(pKPX1)	ARR-3, OqxA, OqxA, OqxB, OqxB, aac(6')-Ib-Hangzhou, aac(6')-Ib-cr, blaCTX-M-15, blaOXA-181, blaOXA-181, blaSHV-67, fosA, rmtF
32A16CRGN005	SAMN39842035	PRJNA855907	Klebsiella	Klebsiella pneumoniae	147	2016	32A	Central	N	no	no	blaOXA-48	1	ctg32A16005_47_OXA	2231	NA	NA	AA034	AA212	6051950	510439	123	NA	NA	3	9	IncFIB(pNDM-Mar), IncFII(pKPX1), IncHI1B(pNDM-MAR), IncL, IncR	OqxA, OqxA, OqxB, OqxB, aph(3'')-Ib, aph(6)-Id, blaCTX-M-15, blaOXA-48, blaSHV-67, dfrA12, dfrA14, formA, fosA, mph(A), qacE, qnrB1, rmtF, sul1
32A18CPO002	SAMN39842036	PRJNA855907	Klebsiella	Klebsiella pneumoniae	147	2018	32A	Central	Y	yes	no	blaOXA-48	1	p32A18002_B	133773	AB755	AO529	AA034	AA212	6166236	5405205	9	Tn1999	Tn1999.2	8	8	IncFIB(pNDM-Mar), IncFII(pKPX1), IncHI1B(pNDM-MAR), IncR	ARR-3, OqxA, OqxA, OqxB, OqxB, aac(6')-Ib-Hangzhou, aac(6')-Ib-cr, aph(3'')-Ib, aph(6)-Id, blaCTX-M-15, blaCTX-M-15, blaCTX-M-15, blaOXA-48, blaSHV-67, dfrA12, dfrA14, dfrA14, formA, fosA, mph(A), qacE, qnrB1, qnrB1, sul1
32A18CPO003B	SAMN39842037	PRJNA855907	Klebsiella	Klebsiella pneumoniae	147	2018	32A	Central	N	no	no	blaOXA-48	1	ctg32A18003B_66_OXA	2231	NA	NA	AA034	AA212	5721603	265639	95	NA	NA	3	7	IncFIB(pNDM-Mar), IncFII(pKPX1), IncHI1B(pNDM-MAR), IncR	OqxA, OqxA, OqxB, OqxB, aph(3'')-Ib, aph(6)-Id, blaCTX-M-15, blaOXA-48, blaSHV-67, dfrA12, formA, fosA, mph(A), qnrB1
32A18CPO004	SAMN39842038	PRJNA855907	Klebsiella	Klebsiella pneumoniae	147	2018	32A	Central	N	no	no	blaOXA-48	1	ctg32A18004_51_OXA	2231	NA	NA	AA034	AA212	5883076	307639	135	NA	NA	2	6	IncFIB(pNDM-Mar), IncFII(pKPX1), IncHI1B(pNDM-MAR), IncR	ARR-2, OqxA, OqxA, OqxB, OqxB, aac(6')-Ib-Hangzhou, aac(6')-Ib-cr, aph(3'')-Ib, aph(6)-Id, blaCTX-M-15, blaOXA-48, blaSHV-67, dfrA12, dfrA14, formA, fosA, mph(A), qacE, qnrB1, rmtF, sul1
32A19CPO011A	SAMN29503752	PRJNA855907	Escherichia	Escherichia coli	38	2019	32A	Central	Y	no	yes	blaOXA-244	1	ch32A19011A	5261787	NA	NA	-	-	5467377	5261787	4	Tn51098	truncTn51098	3	3	Col156, IncQ1, pSL483	aadA1, aph(3'')-Ib, aph(3')-Ia, aph(6)-Id, blaCTX-M-14b, blaOXA-244, blaTEM-1B, blaTEM-1B, catA1, dfrA1, sul2, tet(D)
32A19CPO012	SAMN29503753	PRJNA855907	Klebsiella	Klebsiella pneumoniae	377	2019	32A	Central	Y	yes	no	blaOXA-48	1	p32A19012_B	63589	AB871	AO777	AA035	AA213	5702809	5502959	4	Tn1999	invTn1999.2	3	3	IncFIB(K)(pCAV1099-114), IncL	OqxA, OqxA, OqxB, OqxB, aac(3)-IIa, aac(6')-Ib-cr, aac(6')-Ib-cr, aadA1, blaCTX-M-15, blaOXA-1, blaOXA-48, blaSHV-110, catA1, catB3, dfrA15, fosA, qacE, sul1
32A19CPO014A	SAMN29503755	PRJNA855907	Escherichia	Escherichia coli	3541	2019	32A	Central	Y	yes	no	blaOXA-181	1	p32A19014A_A_OXA	51479	AA836	AM772	AA029	AA203	4987556	4835448	9	Tn2013	Tn2013	4	5	ColKP3, IncFIA, IncFII(pRSB107), IncX3	aph(3'')-Ib, aph(3')-Ia, aph(3')-Ia, aph(6)-Id, blaCTX-M-16, blaOXA-181, blaTEM-1B, dfrA14, mph(A), qnrS1, sul2, tet(B)
32A19CPO014B	SAMN29503756	PRJNA855907	Klebsiella	Klebsiella pneumoniae	18	2019	32A	Central	N	no	no	blaOXA-181	1	ctg32A19014B_27_OXA	12501	NA	NA	AA029	AA203	5412727	325849	124	NA	NA	0	3	ColKP3, IncFIB(K), IncR, IncX3	OqxA, OqxA, OqxB, OqxB, blaOXA-181, blaSHV-96, blaTEM-1B, dfrA5, qacE, qnrS1, sul1, sul2, tet(D)
32A20CPO006	SAMN29503762	PRJNA855907	Escherichia	Escherichia coli	38	2020	32A	Central	Y	no	yes	blaOXA-244	1	ch32A20006	5230522	NA	NA	-	-	5558700	5230522	3	Tn51098	truncTn51098	2	2	IncFII	blaCTX-M-27, blaOXA-244
32A21CPO002	SAMN39842039	PRJNA855907	Escherichia	Escherichia coli	10	2021	32A	Central	N	no	no	blaOXA-244	1	ctg32A21002_97_OXA	2231	NA	NA	AA071	-	5011190	106193	286	NA	NA	1	6	IncFIB(K)	aph(3'')-Ib, aph(6)-Id, blaCMY-4, blaCTX-M-15, blaOXA-244, blaTEM-1B, dfrA14, qnrS1, sul2, tet(A)
32B19CPO005	SAMN29503769	PRJNA855907	Escherichia	Escherichia coli	609	2019	32B	Central	N	no	no	blaOXA-181	1	ctg32B19005_90_OXA	8568	NA	NA	AA029	AA203	4810349	78973	217	NA	NA	0	2	ColKP3, IncFIB(H89-PhagePlasmid), IncQ1, IncX3	aadA2, aph(3'')-Ib, aph(6)-Id, blaCTX-M-15, blaOXA-181, dfrA12, mph(A), qacE, qepA4, qnrS1, sul1, sul2, tet(A)
32B20CPO002	SAMN29503772	PRJNA855907	Escherichia	Escherichia coli	192	2020	32B	Central	Y	no	yes	blaOXA-244	1	ch32B20002	4965920	NA	NA	-	-	5224973	4965920	4	Tn51098	truncTn51098	3	3	IncFIB(H89-PhagePlasmid)	blaCTX-M-15, blaOXA-244, blaTEM-1B
32B20CPO003	SAMN29503773	PRJNA855907	Escherichia	Escherichia coli	443	2020	32B	Central	Y	yes	no	blaOXA-181	1	p32B20003_B_OXA	82628	AA392	AL880	AA071	AA278	5266037	5124225	5	Tn2013	Tn2013	4	4	Col(BS512), ColKP3, IncFIA, IncFIB(AP001918), IncFII(pRSB107), IncFIA, IncFIB(AP001918), IncFII(pRSB107)	aac(3)-IIa, aac(6')-Ib-cr, aac(6')-Ib-cr, blaCTX-M-15, blaOXA-1, blaOXA-181, catB3, dfrA14, mph(A), qnrS1, sitABCD, tet(B), aac(3)-IIa, aac(6')-Ib-cr, aac(6')-Ib-cr, blaCTX-M-15, blaOXA-1, catB3, dfrA14, mph(A), sitABCD, tet(B)
32B20CPO007	SAMN29503777	PRJNA855907	Escherichia	Escherichia coli	940	2020	32B	Central	N	no	no	blaOXA-181	1	ctg32B20007x1_34_OXA	49841	NA	NA	AA029	AA203	4957168	134226	192	NA	NA	1	6	Col156, IncFIB(pLF82-PhagePlasmid), IncFII, IncX3	aadA1, aph(3'')-Ib, aph(6)-Id, blaOXA-1, blaOXA-181, blaTEM-1C, catA1, dfrA1, qnrS1, tet(B)
32B20CPO009	SAMN29503779	PRJNA855907	Escherichia	Escherichia coli	69	2020	32B	Central	N	no	no	blaOXA-48	1	ctg32B20009x1_77_OXA	2231	NA	NA	AA067	AA265	5244767	129889	244	NA	NA	1	3	IncFIA, IncFIB(AP001918)	aadA2, blaOXA-48, dfrA12, mph(A), qacE, sul1, tet(A)
32B20CPO010	SAMN29503780	PRJNA855907	Escherichia	Escherichia coli	46	2020	32B	Central	N	no	no	blaOXA-181	1	ctg32B20010_88_OXA	6692	NA	NA	AA029	AA203	4750814	90070	225	NA	NA	0	3	ColKP3, IncFIB(K), IncFII(pHN7A8), IncX3	aph(3'')-Ib, aph(6)-Id, blaCTX-M-15, blaOXA-181, blaTEM-1B, dfrA14, qnrS1, sul2, tet(A)
32B20CPO011	SAMN29503781	PRJNA855907	Klebsiella	Klebsiella pneumoniae	395	2020	32B	Central	Y	yes	no	blaOXA-232	1	p32B20011_B	6141	AB484	AO082	AA030	AA204	5682210	5540128	6	Tn2013	truncTn2013	5	5	Col(pHAD28), ColKP3, IncFIA, IncFIB(pQil), IncFII(pAMA1167-NDM-5)	OqxA, OqxA, OqxB, OqxB, aac(6')-Ib-cr, aac(6')-Ib-cr, aadA2, blaCTX-M-15, blaOXA-1, blaOXA-232, blaSHV-12, blaSHV-182, catB3, dfrA12, erm(B), fosA, mph(A), qnrB1, sitABCD
32B20CPO012	SAMN29503782	PRJNA855907	Escherichia	Escherichia coli	38	2020	32B	Central	Y	no	yes	blaOXA-48	1	ch32B20012	5220698	NA	NA	-	-	5319984	5220698	2	unknown	unknown	1	1	p0111	aac(3)-IId, aadA5, aph(3'')-Ib, aph(6)-Id, blaOXA-48, blaTEM-1B, blaTEM-1B, catA1, dfrA17, mph(A), qacE, sul1, sul2, tet(D)
32B20CPO015	SAMN29503785	PRJNA855907	Escherichia	Escherichia coli	38	2020	32B	Central	N	no	no	blaOXA-244	1	ctg32B20015_78_OXA	1775	NA	NA	-	-	5392251	210715	301	NA	NA	0	2	IncFII	aadA5, blaCTX-M-27, blaOXA-244, dfrA17, qacE, sul1
32B21CPO004	SAMN39842040	PRJNA855907	Klebsiella	Klebsiella aerogenes	93	2021	32B	Central	N	no	no	blaOXA-181	1	ctg32B21004_38_OXA	51467	NA	NA	AA029	AA203	5375854	106897	90	NA	NA	1	2	ColKP3, ColRNAI, IncX3, IncX8	blaOXA-181, qnrS1
32B21CPO005	SAMN39842041	PRJNA855907	Raoultella	Raoultella ornithinolytica	novel	2021	32B	Central	N	no	no	blaOXA-181	1	ctg32B21005_30_OXA	50157	NA	NA	AA029	AA203	5668368	210474	79	NA	NA	0	1	ColKP3, IncX3	blaOXA-181, fosA, qnrS1
41A19CPO007	SAMN29503796	PRJNA855907	Klebsiella	Klebsiella pneumoniae	147	2019	41A	Central	Y	yes	no	blaOXA-48	1	p41A19007_B	63461	AB871	AO777	AA035	AA213	5654045	5417677	5	Tn1999	invTn1999.2	4	4	IncFIB(pKPHS1), IncL, IncR	OqxA, OqxA, OqxB, OqxB, aph(3'')-Ib, aph(6)-Id, blaCTX-M-15, blaOXA-48, blaSHV-67, blaTEM-1B, dfrA1, fosA, qacE, sul1, tet(A)
41A19CPO014	SAMN29503803	PRJNA855907	Klebsiella	Klebsiella pneumoniae	253	2019	41A	Central	Y	yes	no	blaOXA-181	1	p41A19014_B	50482	AA836	AM772	AA029	AA203	5670238	5120140	5	Tn2013	Tn2013	4	3	ColKP3, IncFIB(K), IncFIB(pNDM-Mar), IncFII(K), IncHI1B(pNDM-MAR), IncX3, pKP1433	aac(6')-Ib-cr, aac(6')-Ib-cr, aadA1, blaCTX-M-15, blaOXA-1, blaOXA-181, blaSHV-36, blaTEM-1B, catB3, dfrA15, fosA, qacE, qnrS1, qnrS1, sul1
41A20CPO027	SAMN39842042	PRJNA855907	Escherichia	Escherichia coli	38	2020	41A	Central	Y	no	yes	blaOXA-244	1	ch41A20027_OXA	5254811	NA	NA	-	-	5451669	5254811	3	Tn51098	truncTn51098	2	2	IncFII	aph(3'')-Ib, aph(6)-Id, blaCTX-M-27, blaOXA-244, sul2, tet(A)
41A21CPO008	SAMN39842043	PRJNA855907	Escherichia	Escherichia coli	410	2021	41A	Central	N	no	no	blaOXA-48	1	ctg41A21008_83_OXA	1160	NA	NA	AA111	AA330	4936888	178301	191	NA	NA	0	2	IncFIA, IncFIB(AP001918), IncN, IncX1	aac(6')-Ib-cr, aac(6')-Ib-cr, aadA5, blaCMY-61, blaCTX-M-15, blaOXA-1, blaOXA-48, catB3, dfrA17, erm(B), mph(A), qacE, sitABCD, sul1, tet(A)
41A21CPO010	SAMN39842044	PRJNA855907	Citrobacter	Citrobacter rodentium	novel	2021	41A	Central	N	no	no	blaOXA-48	1	ctg41A21010_23_OXA	2231	NA	NA	AA035	AA213	4742253	398674	57	NA	NA	0	1	IncL	blaMAL-1, blaOXA-48
41A21CPO044	SAMN39842045	PRJNA855907	Escherichia	Escherichia coli	131	2021	41A	Central	N	no	no	blaOXA-48	1	ctg41A21044_61_OXA	2231	NA	NA	AA035	AA213	5083087	234971	176	NA	NA	1	3	Col156, IncFIA, IncFIB(AP001918), IncFII(pRSB107), IncL	aadA5, blaCTX-M-15, blaOXA-48, dfrA17, erm(B), mph(A), qacE, sul1

## Sheet: tableS2
Table S2. Complete blaOXA-48-type-encoding plasmid summary data.
Plasmid	GenBank_accession	Isolate	Size_bp	GC_content	MOBsuite_replicon_type	MOBsuite_relaxase_type	MOBsuite_MPF_type	MOBsuite_predicted_mobility	MOBsuite_oriT_type	MOBsuite_primary_cluster_ID	MOBsuite_secondary_cluster_id	Year	Organism	Sequence_type	ONT_sequencing	blaOXA_allele	Tn_type	Tn_subtype	Resistance_genotype_StarAMR
p01A15008_B_OXA	PP320245	01A15CRGN008	63589	0.512211	IncL/M	MOBP	MPF_I	conjugative	-	AB871	AO777	2015	Klebsiella pneumoniae	147	Y	blaOXA-48	Tn1999	Tn1999.2	blaOXA-48
p01A16003_A_OXA	PP320246	01A16CRGN003	192828	0.506088	IncFIB,IncHI1B	-	-	non-mobilizable	-	AB348	AN854	2016	Klebsiella pneumoniae	43	Y	blaOXA-181	unknown	unknown	blaOXA-181, qacE
p01B17004A_B_OXA	PP320247	01B17CRGN004A	6141	0.521902	rep_cluster_1195	MOBP	-	mobilizable	-	AB484	AO082	2017	Klebsiella pneumoniae	231	Y	blaOXA-232	Tn2013	truncTn2013	blaOXA-232
p01G17001_D_OXA	PP320248	01G17CRGN001	51479	0.463684	IncX3,rep_cluster_1195	MOBP	MPF_T	conjugative	-	AA836	AM772	2017	Escherichia coli	410	Y	blaOXA-181	Tn2013	Tn2013	blaOXA-181, qnrS1
p01G17001_F_OXA	PP320249	01G17CRGN001	6129	0.520966	rep_cluster_1195	MOBP	-	mobilizable	-	AB484	AO082	2017	Escherichia coli	410	Y	blaOXA-181	Tn2013	truncTn2013	blaOXA-181
p02A17005_A_OXA	PP320250	02A17CRGN005	79630	0.511579	IncFIA,IncFIC,rep_cluster_1195	MOBF	MPF_F	conjugative	MOBP	AA392	AL880	2017	Escherichia coli	410	Y	blaOXA-181	Tn2013	Tn2013	blaOXA-181, blaSHV-12, mph(A), qnrS1
p02B20002_C_OXA	PP320251	02B20CPO002	51479	0.463684	IncX3,rep_cluster_1195	MOBP	MPF_T	conjugative	-	AA836	AM772	2020	Raoultella ornithinolytica	novel	Y	blaOXA-181	Tn2013	Tn2013	blaOXA-181, qnrS1
p02C18001_A_OXA	PP320252	02C18CRGN001	51479	0.463684	IncX3,IncX3,rep_cluster_1195	MOBP	MPF_T	conjugative	-	AA836	AM772	2018	Escherichia coli	227	Y	blaOXA-181	Tn2013	Tn2013	blaOXA-181, qnrS1
p02C20001_D_OXA	PP320253	02C20CPO001	6141	0.521739	rep_cluster_1195	MOBP	-	mobilizable	-	AB484	AO082	2020	Escherichia coli	940	Y	blaOXA-232	Tn2013	truncTn2013	blaOXA-232
p03A16003_A_OXA	PP320254	03A16CRGN003	98228	0.523649	IncFIB,IncFII	MOBF,MOBF	MPF_T	conjugative	-	AB000	AN052	2016	Escherichia coli	354	Y	blaOXA-48	Tn1999	incomplete invTn1999.2	aadA5, blaOXA-48, blaTEM-1B, dfrA17, mph(A), qacE, sul1, tet(B)
p03A17001_A_OXA	PP320255	03A17CRGN001	121223	0.51331	IncFIA,IncFIA,IncFIB,IncFIC,IncL/M	MOBF	MPF_F	conjugative	MOBF	AA365	AL749	2017	Escherichia coli	131	Y	blaOXA-48	Tn1999	Tn1999.2	blaOXA-48, blaTEM-1B
p03A17002_D_OXA	PP320256	03A17CRGN002	6141	0.521902	rep_cluster_1195	MOBP	-	mobilizable	-	AB484	AO082	2017	Klebsiella pneumoniae	231	Y	blaOXA-232	Tn2013	truncTn2013	blaOXA-232
p03A20001A_C_OXA	PP320257	03A20CPO001A	6141	0.522065	rep_cluster_1195	MOBP	-	mobilizable	-	AB484	AO082	2020	Klebsiella pneumoniae	16	Y	blaOXA-232	Tn2013	truncTn2013	blaOXA-232
p03A20002A_C_OXA	PP320258	03A20CPO002A	51479	0.463684	IncX3,rep_cluster_1195	MOBP	MPF_T	conjugative	-	AA836	AM772	2020	Klebsiella pneumoniae	307	Y	blaOXA-181	Tn2013	Tn2013	blaOXA-181, qnrS1
p04A17008_C_OXA	PP320259	04A17CRGN008	51479	0.463704	IncX3,rep_cluster_1195	MOBP	MPF_T	conjugative	-	AA836	AM772	2017	Escherichia coli	38	Y	blaOXA-181	Tn2013	Tn2013	blaOXA-181, qnrS1
p04A18001B_C_OXA	PP320260	04A18CPO001B	6141	0.521739	rep_cluster_1195	MOBP	-	mobilizable	-	AB484	AO082	2018	Raoultella ornithinolytica	novel	Y	blaOXA-232	Tn2013	truncTn2013	blaOXA-232
p04A18002B_C_OXA	PP320261	04A18CPO002B	63589	0.512243	IncL/M	MOBP	MPF_I	conjugative	-	AB871	AO777	2018	Klebsiella pneumoniae	152	Y	blaOXA-48	Tn1999	invTn1999.2	blaOXA-48
p04A18004_B_OXA	PP320262	04A18CPO004	51479	0.463684	IncX3,rep_cluster_1195	MOBP	MPF_T	conjugative	-	AA836	AM772	2018	Escherichia coli	410	Y	blaOXA-181	Tn2013	Tn2013	blaOXA-181, qnrS1
p04A20008_B_OXA	PP320263	04A20CPO008	51479	0.463665	IncX3,rep_cluster_1195	MOBP	MPF_T	conjugative	-	AA836	AM772	2020	Klebsiella quasipneumoniae subsp. similipneumoniae	novel	Y	blaOXA-181	Tn2013	Tn2013	blaOXA-181, qnrS1
p05A17001_A_OXA	PP320264	05A17CRGN001	92335	0.522283	IncFIA,IncFII	MOBF	MPF_F	conjugative	MOBF	AA386	AL849	2017	Escherichia coli	131	Y	blaOXA-48	Tn1999	incomplete invTn1999.2	blaOXA-48
p06C19001_B_OXA	PP320265	06C19CPO001	69062	0.505864	IncL/M	MOBP	MPF_I	conjugative	-	AB871	AO777	2019	Citrobacter freundii	98	Y	blaOXA-48	Tn1999	invTn1999.2	blaOXA-48
p06C20002_A_OXA	PP320266	06C20CPO002	69064	0.506385	IncL/M	MOBP	MPF_I	conjugative	-	AB871	AO777	2020	Escherichia coli	58	Y	blaOXA-48	Tn1999	invTn1999.2	blaOXA-48
p07B15006_D_OXA	PP320267	07B15CRGN006	51479	0.463684	IncX3,rep_cluster_1195	MOBP	MPF_T	conjugative	-	AA836	AM772	2015	Escherichia coli	410	Y	blaOXA-181	Tn2013	Tn2013	blaOXA-181, qnrS1
p07B15017_E_OXA	PP320268	07B15CRGN017	6141	0.521739	rep_cluster_1195	MOBP	-	mobilizable	-	AB484	AO082	2015	Klebsiella pneumoniae	38	Y	blaOXA-232	Tn2013	truncTn2013	blaOXA-232
p07B19001B_D_OXA	PP320269	07B19CPO001B	7872	0.478913	Col156	MOBQ	-	mobilizable	-	AA316	AL646	2019	Escherichia coli	38	Y	blaOXA-48	Tn1999	Tn1999.3	blaOXA-48
p07B20011_D_OXA	PP320270	07B20CPO011	6141	0.521902	rep_cluster_1195	MOBP	-	mobilizable	-	AB484	AO082	2020	Klebsiella pneumoniae	231	Y	blaOXA-232	Tn2013	truncTn2013	blaOXA-232
p07C17002_C_OXA	PP320271	07C17CRGN002	51479	0.463684	IncX3,rep_cluster_1195	MOBP	MPF_T	conjugative	-	AA836	AM772	2017	Escherichia coli	617	Y	blaOXA-181	Tn2013	Tn2013	blaOXA-181, qnrS1
p07D18001_D_OXA	PP320272	07D18CPO001	6141	0.521902	rep_cluster_1195	MOBP	-	mobilizable	-	AB484	AO082	2018	Klebsiella pneumoniae	231	Y	blaOXA-232	Tn2013	truncTn2013	blaOXA-232
p07D18003_C_OXA	PP320273	07D18CPO003	7872	0.478786	Col156	MOBQ	-	mobilizable	-	AA316	AL646	2018	Escherichia coli	131	Y	blaOXA-48	Tn1999	Tn1999.3	blaOXA-48
p08A17009_C_OXA	PP320274	08A17CRGN009	6141	0.521902	rep_cluster_1195	MOBP	-	mobilizable	-	AB484	AO082	2017	Klebsiella pneumoniae	231	Y	blaOXA-232	Tn2013	truncTn2013	blaOXA-232
p08A18001_B_OXA	PP320275	08A18CPO001	102693	0.514095	IncFIA,IncFIC,IncX3,rep_cluster_1195	MOBF	MPF_F	conjugative	MOBP	AA386	AL843	2018	Escherichia coli	162	Y	blaOXA-181	Tn2013	Tn2013	blaDHA-1, blaOXA-181, dfrA17, mph(A), qacE, qnrB4, sul1
p08A18010_B_OXA	PP320276	08A18CPO010	63589	0.512227	IncL/M	MOBP	MPF_I	conjugative	-	AB871	AO777	2018	Klebsiella pneumoniae	39	Y	blaOXA-48	Tn1999	invTn1999.2	blaOXA-48
p08A19005_E_OXA	PP320277	08A19CPO005	51478	0.463693	IncX3,rep_cluster_1195	MOBP	MPF_T	conjugative	-	AA836	AM772	2019	Klebsiella pneumoniae	15	Y	blaOXA-181	Tn2013	Tn2013	blaOXA-181, qnrS1
p08A20003_B_OXA	PP320278	08A20CPO003	52545	0.464916	IncX3,rep_cluster_1195	MOBP	MPF_T	conjugative	-	AA836	AM772	2020	Klebsiella pneumoniae	17	Y	blaOXA-181	Tn2013	Tn2013	blaOXA-181, qnrS1
p09A20011_A_OXA	PP320279	09A20CPO011	364424	0.48077	IncFIB,IncHI1B	MOBH	MPF_F	conjugative	-	AB351	AN881	2020	Klebsiella pneumoniae	307	Y	blaOXA-48	Tn1999	incomplete invTn1999.2	aac(6')-Ib, aac(6')-Ib-cr, aadA1, blaOXA-48, blaOXA-9, blaSHV-12, blaTEM-1A, catA1, dfrA30, qacE
p11A17003A_D_OXA	PP320280	11A17CRGN003A	6141	0.521902	rep_cluster_1195	MOBP	-	mobilizable	-	AB484	AO082	2017	Klebsiella pneumoniae	231	Y	blaOXA-232	Tn2013	truncTn2013	blaOXA-232
p11A17012_B_OXA	PP320281	11A17CRGN012	63570	0.512144	IncL/M	MOBP	MPF_I	conjugative	-	AB871	AO777	2017	Klebsiella pneumoniae	320	Y	blaOXA-48	Tn1999	invTn1999.2	blaOXA-48
p11A18030_C_OXA	PP320282	11A18CPO030	7872	0.478786	Col156	MOBQ	-	mobilizable	-	AA316	AL646	2018	Escherichia coli	410	Y	blaOXA-48	Tn1999	Tn1999.3	blaOXA-48
p11A18052_C_OXA	PP320283	11A18CPO052	7341	0.523907	rep_cluster_1195	MOBP	-	mobilizable	-	AB484	AO082	2018	Escherichia coli	617	Y	blaOXA-232	Tn2013	ISKpn26 insertion	blaOXA-232
p11A20010A_B_OXA	PP320284	11A20CPO010A	51479	0.463684	IncX3,rep_cluster_1195	MOBP	MPF_T	conjugative	-	AA836	AM772	2020	Escherichia coli	1193	Y	blaOXA-181	Tn2013	Tn2013	blaOXA-181, qnrS1
p17A16002_A_OXA	PP320285	17A16CRGN002	248047	0.515576	IncFIB,IncFII	MOBF,MOBF	MPF_F	conjugative	-	AA128	AL218	2016	Klebsiella pneumoniae	1527	Y	blaOXA-48	Tn1999	incomplete invTn1999.2	aac(3)-IIa, aac(6')-Ib-cr, aac(6')-Ib-cr, aac(6')-Ib-cr, aac(6')-Ib-cr, aph(3'')-Ib, aph(6)-Id, blaCTX-M-15, blaOXA-1, blaOXA-1, blaOXA-48, catB3, catB3, dfrA14, qnrB1, sul2, tet(A)
p17A17002_B_OXA	PP320286	17A17CRGN002	51479	0.463704	IncX3,rep_cluster_1195	MOBP	MPF_T	conjugative	-	AA836	AM772	2017	Escherichia coli	940	Y	blaOXA-181	Tn2013	Tn2013	blaOXA-181, qnrS1
p17A19002_A_OXA	PP320287	17A19CPO002	181094	0.51576	IncFIA,IncFIB,IncFIC,IncFII,rep_cluster_1195	MOBF	MPF_F	conjugative	MOBF	AA365	AL751	2019	Escherichia coli	617	Y	blaOXA-181	Tn2013	Tn2013	aac(6')-Ib-cr, aac(6')-Ib-cr, blaCTX-M-15, blaOXA-1, blaOXA-181, catA1, catB3, mph(A), qnrS1, sitABCD, tet(B)
p18A17001A_D_OXA	PP320288	18A17CRGN001A	63589	0.512243	IncL/M	MOBP	MPF_I	conjugative	-	AB871	AO777	2017	Klebsiella pneumoniae	22	Y	blaOXA-48	Tn1999	invTn1999.2	blaOXA-48
p21C20004_A_OXA	PP320289	21C20CPO004	91202	0.488388	IncFIB,IncX3,rep_cluster_1195	MOBC,MOBP	MPF_T	conjugative	-	AA836	AM770	2020	Citrobacter werkmanii	novel	Y	blaOXA-181	Tn2013	Tn2013	aph(3'')-Ib, aph(6)-Id, blaOXA-181, qnrS1
p24A16010_C_OXA	PP320290	24A16CRGN010	63589	0.512227	IncL/M	MOBP	MPF_I	conjugative	-	AB871	AO777	2016	Escherichia coli	770	Y	blaOXA-48	Tn1999	Tn1999.2	blaOXA-48
p24A16010_G_OXA	PP320291	24A16CRGN010	6137	0.521427	rep_cluster_1195	MOBP	-	mobilizable	-	AB484	AO082	2016	Escherichia coli	770	Y	blaOXA-232	Tn2013	truncTn2013	blaOXA-232
p24A17027_D_OXA	PP320292	24A17CRGN027	63589	0.512211	IncL/M	MOBP	MPF_I	conjugative	-	AB871	AO777	2017	Klebsiella pneumoniae	45	Y	blaOXA-48	Tn1999	insertion	blaOXA-48
p24A20006_C_OXA	PP320293	24A20CPO006	62812	0.511956	IncL/M	MOBP	MPF_I	conjugative	-	AB871	AO777	2020	Klebsiella pneumoniae	134	Y	blaOXA-48	Tn1999	invTn1999.1	blaOXA-48
p28A18003A_D_OXA	PP320294	28A18CPO003A	51479	0.463684	IncX3,rep_cluster_1195	MOBP	MPF_T	conjugative	-	AA836	AM772	2018	Escherichia coli	156	Y	blaOXA-181	Tn2013	Tn2013	blaOXA-181, qnrS1
p28A18003A_E_OXA	PP320295	28A18CPO003A	7337	0.523238	rep_cluster_1195	MOBP	-	mobilizable	-	AB484	AO082	2018	Escherichia coli	156	Y	blaOXA-181	Tn2013	ISKpn26 insertion	blaOXA-181
p29A19016_B_OXA	PP320296	29A19CPO016	293844	0.525636	IncC,IncFIB,IncFIC,IncFII	MOBF,MOBH,MOBH	MPF_F	conjugative	MOBH,MOBP	AC843	AQ458	2019	Citrobacter freundii	22	Y	blaOXA-204	Tn6750	Tn2016 intact ISEcp1	ARR-3, aac(3)-IId, aac(6')-Ib-cr, aac(6')-Ib-cr, aph(3'')-Ib, aph(6)-Id, blaCMY-4, blaOXA-1, blaOXA-204, blaTEM-1B, catB3, mph(A), qacE, sul1, sul2, sul2, tet(A)
p29A20001_A_OXA	PP320297	29A20CPO001	314174	0.525655	IncC,IncFIB,IncFIC,IncFII	MOBF,MOBH,MOBH	MPF_F	conjugative	MOBH,MOBP	AC843	AQ458	2020	Citrobacter freundii	22	Y	blaOXA-204	Tn6750	Tn2016 intact ISEcp2	ARR-3, aac(3)-IId, aac(6')-Ib-cr, aac(6')-Ib-cr, aph(3'')-Ib, aph(6)-Id, blaCMY-4, blaOXA-1, blaOXA-204, blaTEM-1B, catB3, mph(A), qacE, sul1, sul2, sul2, tet(A)
p29A20008_B_OXA	PP320298	29A20CPO008	292592	0.525694	IncC,IncFIB,IncFIC,IncFII	MOBF,MOBH,MOBH	MPF_F	conjugative	MOBH,MOBP	AC843	AQ458	2020	Citrobacter freundii	22	Y	blaOXA-204	Tn6750	Tn2016 intact ISEcp3	ARR-3, aac(3)-IId, aac(6')-Ib-cr, aac(6')-Ib-cr, aph(3'')-Ib, aph(6)-Id, blaCMY-4, blaOXA-1, blaOXA-204, blaTEM-1B, catB3, mph(A), qacE, sul1, sul2, sul2, tet(A)
p29A21004_A_OXA	PP320299	29A21CPO004	197998	0.52845	IncFIB,IncFIC,IncFII	MOBF	MPF_F	conjugative	MOBP	AC843	AQ458	2021	Citrobacter freundii	22	Y	blaOXA-204	Tn6750	Tn2016 intact ISEcp4	ARR-3, aac(3)-IId, aac(6')-Ib-cr, aac(6')-Ib-cr, aph(3'')-Ib, aph(6)-Id, blaOXA-1, blaOXA-204, blaTEM-1B, catB3, mph(A), qacE, sul1, sul2, tet(A)
p31A15003_C_OXA	PP320300	31A15CRGN003	65499	0.514298	IncL/M	MOBP	MPF_I	conjugative	-	AB871	AO777	2015	Klebsiella pneumoniae	395	Y	blaOXA-48	Tn1999	invTn1999.2	blaOXA-48
p31A18004_C_OXA	PP320301	31A18CPO004	51479	0.463723	IncX3,rep_cluster_1195	MOBP	MPF_T	conjugative	-	AA836	AM772	2018	Klebsiella oxytoca	153	Y	blaOXA-181	Tn2013	Tn2013	blaOXA-181, qnrS1
p31B17003_C_OXA	PP320302	31B17CRGN003	52307	0.464661	ColKP3,IncX3,rep_cluster_1195	MOBP	MPF_T	conjugative	-	AA836	AM772	2017	Escherichia coli	636	Y	blaOXA-181	Tn2013	invTn2013	blaOXA-181, qnrS1
p31B18003_A_OXA	PP320303	31B18CPO003	63453	0.512096	IncL/M	MOBP	MPF_I	conjugative	-	AB871	AO777	2018	Escherichia coli	167	Y	blaOXA-48	Tn1999	invTn1999.2	blaOXA-48
p31B19008_B_OXA	PP320304	31B19CPO008	51479	0.463665	IncX3,rep_cluster_1195	MOBP	MPF_T	conjugative	-	AA836	AM772	2019	Escherichia coli	410	Y	blaOXA-181	Tn2013	Tn2013	blaOXA-181, qnrS1
p31B19010A_C_OXA	PP320305	31B19CPO010A	6141	0.521902	rep_cluster_1195	MOBP	-	mobilizable	-	AB484	AO082	2019	Klebsiella pneumoniae	231	Y	blaOXA-232	Tn2013	truncTn2013	blaOXA-232
p32A18002_B_OXA	PP320306	32A18CPO002	133773	0.522908	IncFII,rep_cluster_1418	MOBP	MPF_I	conjugative	-	AB755	AO529	2018	Klebsiella pneumoniae	147	Y	blaOXA-48	Tn1999	Tn1999.2	blaOXA-48, dfrA14, qnrB1
p32A19012_B_OXA	PP320307	32A19CPO012	63589	0.512258	IncL/M	MOBP	MPF_I	conjugative	-	AB871	AO777	2019	Klebsiella pneumoniae	377	Y	blaOXA-48	Tn1999	invTn1999.2	blaOXA-48
p32A19014A_A_OXA	PP320308	32A19CPO014A	51479	0.463723	IncX3,rep_cluster_1195	MOBP	MPF_T	conjugative	-	AA836	AM772	2019	Escherichia coli	3541	Y	blaOXA-181	Tn2013	Tn2013	blaOXA-181, qnrS1
p32B20003_B_OXA	PP320309	32B20CPO003	82628	0.51059	IncFIA,IncFIC,rep_cluster_1195	MOBF	MPF_F	conjugative	MOBP	AA392	AL880	2020	Escherichia coli	443	Y	blaOXA-181	Tn2013	Tn2013	blaOXA-181, qnrS1
p32B20011_B_OXA	PP320310	32B20CPO011	6141	0.522065	rep_cluster_1195	MOBP	-	mobilizable	-	AB484	AO082	2020	Klebsiella pneumoniae	395	Y	blaOXA-232	Tn2013	truncTn2013	blaOXA-232
p41A19007_B_OXA	PP320311	41A19CPO007	63461	0.513953	IncL/M	MOBP	MPF_I	conjugative	-	AB871	AO777	2019	Klebsiella pneumoniae	147	Y	blaOXA-48	Tn1999	invTn1999.2	blaOXA-48
p41A19014_B_OXA	PP320312	41A19CPO014	50482	0.462858	IncX3,rep_cluster_1195	MOBP	MPF_T	conjugative	-	AA836	AM772	2019	Klebsiella pneumoniae	253	Y	blaOXA-181	Tn2013	Tn2013	blaOXA-181, qnrS1
p11A17003C_A_OXA	PP320313	11A17CRGN003C	6141	0.521902	rep_cluster_1195	MOBP	-	mobilizable	-	AB484	AO082	2017	Klebsiella pneumoniae	231	N	blaOXA-232	Tn2013	truncTn2013	blaOXA-232
p11A17028_A_OXA	PP320314	11A17CRGN028	13322	0.498799	rep_cluster_1195	-	-	non-mobilizable	-	AD246	AR121	2017	Shigella dysenteriae	1598	N	blaOXA-181	Tn2013	Tn2013	blaOXA-181, qnrS1
